# Supplementary material for: Phospha-bicyclohexene-germylenes exhibiting unexpected reactivity
Source: Chem Sci. 2024 Jul 30;15(35):14161–70. doi: 10.1039/d4sc04034a (PMC11310892; doi:10.1039/d4sc04034a)
Supplement: SC-015-D4SC04034A-s003 [file SC-015-D4SC04034A-s003.cif]

# Supplementary Information (SI) for Chemical Science.
# This journal is © The Royal Society of Chemistry 2024

####################################################################### 
# 
# This file contains crystal structure data downloaded from the 
# Cambridge Structural Database (CSD) hosted by the Cambridge 
# Crystallographic Data Centre (CCDC).
# 
# Full information about CCDC data access policies and citation 
# guidelines are available at http://www.ccdc.cam.ac.uk/access/V1 
# 
# Audit and citation data items may have been added by the CCDC. 
# Please retain this information to preserve the provenance of 
# this file and to allow appropriate attribution of the data. 
# 
#######################################################################

data_23a
_database_code_depnum_ccdc_archive 'CCDC 2363314'
loop_
_audit_author_name
_audit_author_address
'Marc Schmidtmann'
;Carl von Ossietzky Universitaet Oldenburg
Germany
;
_audit_update_record             
;
2024-06-17 deposited with the CCDC.	2024-07-30 downloaded from the CCDC.
;

_audit_creation_method           SHELXL-2018/3
_shelx_SHELXL_version_number     2018/3
_chemical_name_systematic        ?
_chemical_name_common            ?
_chemical_melting_point          ?
_chemical_formula_moiety         ?
_chemical_formula_structural     PC4(CH3)2(Si(CH3)3)2(C9H18N)
_chemical_formula_sum            'C21 H42 N P Si2'
_chemical_formula_weight         395.70

loop_
_atom_type_symbol
_atom_type_description
_atom_type_scat_dispersion_real
_atom_type_scat_dispersion_imag
_atom_type_scat_source
C C 0.0033 0.0016 'International Tables Vol C Tables 4.2.6.8 and 6.1.1.4'
H H 0.0000 0.0000 'International Tables Vol C Tables 4.2.6.8 and 6.1.1.4'
N N 0.0061 0.0033 'International Tables Vol C Tables 4.2.6.8 and 6.1.1.4'
Si Si 0.0817 0.0704 'International Tables Vol C Tables 4.2.6.8 and 6.1.1.4'
P P 0.1023 0.0942 'International Tables Vol C Tables 4.2.6.8 and 6.1.1.4'

_space_group_crystal_system      monoclinic
_space_group_IT_number           14
_space_group_name_H-M_alt        'P 21/c'
_space_group_name_Hall           '-P 2ybc'

_shelx_space_group_comment       
;
The symmetry employed for this shelxl refinement is uniquely defined
by the following loop, which should always be used as a source of
symmetry information in preference to the above space-group names.
They are only intended as comments.
;

loop_
_space_group_symop_operation_xyz
'x, y, z'
'-x, y+1/2, -z+1/2'
'-x, -y, -z'
'x, -y-1/2, z-1/2'

_cell_length_a                   12.7167(3)
_cell_length_b                   30.5644(8)
_cell_length_c                   12.3609(3)
_cell_angle_alpha                90
_cell_angle_beta                 90.0130(13)
_cell_angle_gamma                90
_cell_volume                     4804.4(2)
_cell_formula_units_Z            8
_cell_measurement_temperature    100(2)
_cell_measurement_reflns_used    9747
_cell_measurement_theta_min      2.39
_cell_measurement_theta_max      34.99

_exptl_crystal_description       block
_exptl_crystal_colour            colourless
_exptl_crystal_density_meas      ?
_exptl_crystal_density_method    ?
_exptl_crystal_density_diffrn    1.094
_exptl_crystal_F_000             1744
_exptl_transmission_factor_min   ?
_exptl_transmission_factor_max   ?
_exptl_crystal_size_max          0.300
_exptl_crystal_size_mid          0.260
_exptl_crystal_size_min          0.200
_exptl_absorpt_coefficient_mu    0.219
_shelx_estimated_absorpt_T_min   0.937
_shelx_estimated_absorpt_T_max   0.957
_exptl_absorpt_correction_type   multi-scan
_exptl_absorpt_correction_T_min  0.9623
_exptl_absorpt_correction_T_max  1.0000
_exptl_absorpt_process_details   'SADABS-2016/2 (Sheldrick)'
_exptl_absorpt_special_details   ?
_diffrn_ambient_temperature      100(2)
_diffrn_radiation_wavelength     0.71073
_diffrn_radiation_type           MoK\a
_diffrn_source                   'sealed tube'
_diffrn_measurement_device_type  'Bruker APEX-II CCD'
_diffrn_measurement_method       '\f and \w scans'
_diffrn_detector_area_resol_mean ?
_diffrn_reflns_number            125982
_diffrn_reflns_av_unetI/netI     0.0298
_diffrn_reflns_av_R_equivalents  0.0392
_diffrn_reflns_limit_h_min       -20
_diffrn_reflns_limit_h_max       19
_diffrn_reflns_limit_k_min       -48
_diffrn_reflns_limit_k_max       49
_diffrn_reflns_limit_l_min       -19
_diffrn_reflns_limit_l_max       19
_diffrn_reflns_theta_min         1.601
_diffrn_reflns_theta_max         34.971
_diffrn_reflns_theta_full        25.242
_diffrn_measured_fraction_theta_max 0.961
_diffrn_measured_fraction_theta_full 0.998
_diffrn_reflns_Laue_measured_fraction_max 0.961
_diffrn_reflns_Laue_measured_fraction_full 0.998
_diffrn_reflns_point_group_measured_fraction_max 0.961
_diffrn_reflns_point_group_measured_fraction_full 0.998
_reflns_number_total             20288
_reflns_number_gt                17938
_reflns_threshold_expression     'I > 2\s(I)'
_reflns_Friedel_coverage         0.000
_reflns_Friedel_fraction_max     .
_reflns_Friedel_fraction_full    .

_reflns_special_details          
;
 Reflections were merged by SHELXL according to the crystal
 class for the calculation of statistics and refinement.
 
 _reflns_Friedel_fraction is defined as the number of unique
 Friedel pairs measured divided by the number that would be
 possible theoretically, ignoring centric projections and
 systematic absences. Completness statistics refer to single and
 composite reflections containing twin component 1 only.
;

_computing_data_collection       'Bruker APEX3'
_computing_cell_refinement       'Bruker SAINT V8.40B'
_computing_data_reduction        'Bruker SAINT V8.40B'
_computing_structure_solution    'SHELXS-2013/1 (Sheldrick, 2013)'
_computing_structure_refinement  'SHELXL-2018/3 (Sheldrick, 2018)'
_computing_molecular_graphics    ?
_computing_publication_material  ?
_refine_special_details          
;
 Refined as a 2-component twin.
;
_refine_ls_structure_factor_coef Fsqd
_refine_ls_matrix_type           full
_refine_ls_weighting_scheme      calc
_refine_ls_weighting_details     
'w=1/[\s^2^(Fo^2^)+(0.0600P)^2^+3.0000P] where P=(Fo^2^+2Fc^2^)/3'
_atom_sites_solution_primary     direct
_atom_sites_solution_secondary   difmap
_atom_sites_solution_hydrogens   difmap
_refine_ls_hydrogen_treatment    constr
_refine_ls_extinction_method     none
_refine_ls_extinction_coef       .
_refine_ls_number_reflns         20288
_refine_ls_number_parameters     556
_refine_ls_number_restraints     0
_refine_ls_R_factor_all          0.0577
_refine_ls_R_factor_gt           0.0490
_refine_ls_wR_factor_ref         0.1277
_refine_ls_wR_factor_gt          0.1227
_refine_ls_goodness_of_fit_ref   1.040
_refine_ls_restrained_S_all      1.040
_refine_ls_shift/su_max          0.001
_refine_ls_shift/su_mean         0.000

loop_
_atom_site_label
_atom_site_type_symbol
_atom_site_fract_x
_atom_site_fract_y
_atom_site_fract_z
_atom_site_U_iso_or_equiv
_atom_site_adp_type
_atom_site_occupancy
_atom_site_site_symmetry_order
_atom_site_calc_flag
_atom_site_refinement_flags_posn
_atom_site_refinement_flags_adp
_atom_site_refinement_flags_occupancy
_atom_site_disorder_assembly
_atom_site_disorder_group
P1 P -0.10395(3) 0.12817(2) 0.39561(3) 0.01209(7) Uani 1 1 d . . . . .
Si1 Si -0.20299(4) 0.11026(2) 0.63936(4) 0.01804(9) Uani 1 1 d . . . . .
Si2 Si 0.00408(4) 0.08485(2) 0.17651(4) 0.01665(9) Uani 1 1 d . . . . .
N1A N -0.0183(2) 0.17031(8) 0.4100(3) 0.0139(4) Uani 0.75 1 d . . P A 1
N1B N -0.0226(10) 0.1684(4) 0.4371(8) 0.025(3) Uiso 0.25 1 d . . P A 2
C1 C -0.13412(14) 0.09448(6) 0.51134(13) 0.0145(3) Uani 1 1 d . . . . .
C2 C -0.12838(13) 0.05184(5) 0.47583(13) 0.0135(3) Uani 1 1 d . . . . .
C3 C -0.08398(12) 0.04586(5) 0.36763(13) 0.0126(3) Uani 1 1 d . . . . .
C4 C -0.05315(13) 0.08355(5) 0.31636(13) 0.0137(3) Uani 1 1 d . . . . .
C5 C -0.16956(16) 0.01230(6) 0.53576(15) 0.0216(3) Uani 1 1 d . . . . .
H5A H -0.229606 0.000012 0.496421 0.032 Uiso 1 1 calc R U . . .
H5B H -0.191908 0.021009 0.608511 0.032 Uiso 1 1 calc R U . . .
H5C H -0.113878 -0.009754 0.541212 0.032 Uiso 1 1 calc R U . . .
C6 C -0.08173(15) 0.00059(5) 0.31917(15) 0.0194(3) Uani 1 1 d . . . . .
H6A H -0.153657 -0.008800 0.302723 0.029 Uiso 1 1 calc R U . . .
H6B H -0.049946 -0.019826 0.370824 0.029 Uiso 1 1 calc R U . . .
H6C H -0.040106 0.000986 0.252458 0.029 Uiso 1 1 calc R U . . .
C7 C -0.2203(3) 0.17086(8) 0.6554(2) 0.0474(7) Uani 1 1 d . . . . .
H7A H -0.151449 0.184673 0.665195 0.071 Uiso 1 1 calc R U . . .
H7B H -0.264364 0.176742 0.718860 0.071 Uiso 1 1 calc R U . . .
H7C H -0.254284 0.182810 0.590686 0.071 Uiso 1 1 calc R U . . .
C8 C -0.13498(19) 0.08777(12) 0.75959(17) 0.0467(8) Uani 1 1 d . . . . .
H8A H -0.128279 0.055970 0.752132 0.070 Uiso 1 1 calc R U . . .
H8B H -0.175775 0.094560 0.824709 0.070 Uiso 1 1 calc R U . . .
H8C H -0.064880 0.100873 0.765555 0.070 Uiso 1 1 calc R U . . .
C9 C -0.34266(17) 0.09076(9) 0.63823(18) 0.0345(5) Uani 1 1 d . . . . .
H9A H -0.379306 0.103173 0.575590 0.052 Uiso 1 1 calc R U . . .
H9B H -0.377828 0.100149 0.704832 0.052 Uiso 1 1 calc R U . . .
H9C H -0.343905 0.058752 0.633662 0.052 Uiso 1 1 calc R U . . .
C10 C 0.0330(3) 0.14132(8) 0.1294(2) 0.0484(8) Uani 1 1 d . . . . .
H10A H -0.033189 0.157047 0.117376 0.073 Uiso 1 1 calc R U . . .
H10B H 0.072735 0.140046 0.061548 0.073 Uiso 1 1 calc R U . . .
H10C H 0.074538 0.156650 0.184320 0.073 Uiso 1 1 calc R U . . .
C11 C 0.13095(17) 0.05392(9) 0.17567(18) 0.0326(5) Uani 1 1 d . . . . .
H11A H 0.175374 0.064048 0.235427 0.049 Uiso 1 1 calc R U . . .
H11B H 0.167287 0.058893 0.106855 0.049 Uiso 1 1 calc R U . . .
H11C H 0.116679 0.022602 0.184293 0.049 Uiso 1 1 calc R U . . .
C12 C -0.08805(19) 0.06051(9) 0.07486(18) 0.0351(5) Uani 1 1 d . . . . .
H12A H -0.093326 0.028895 0.086836 0.053 Uiso 1 1 calc R U . . .
H12B H -0.061349 0.066053 0.001767 0.053 Uiso 1 1 calc R U . . .
H12C H -0.157697 0.073856 0.082765 0.053 Uiso 1 1 calc R U . . .
C13A C -0.0535(3) 0.21567(10) 0.3771(3) 0.0204(6) Uani 0.75 1 d . . P A 1
C13B C -0.0525(12) 0.2152(5) 0.4061(10) 0.027(3) Uiso 0.25 1 d . . P A 2
C14A C 0.0372(2) 0.23954(9) 0.3190(2) 0.0285(6) Uani 0.75 1 d . . P A 1
H14A H 0.016072 0.270107 0.303952 0.034 Uiso 0.75 1 calc R U P A 1
H14B H 0.051287 0.225003 0.248894 0.034 Uiso 0.75 1 calc R U P A 1
C14B C -0.0210(6) 0.2469(3) 0.4951(6) 0.0214(13) Uiso 0.25 1 d . . P A 2
H14C H -0.035330 0.277239 0.471262 0.026 Uiso 0.25 1 calc R U P A 2
H14D H -0.063559 0.241099 0.560590 0.026 Uiso 0.25 1 calc R U P A 2
C15A C 0.1391(2) 0.23954(10) 0.3879(3) 0.0361(7) Uani 0.75 1 d . . P A 1
H15A H 0.195951 0.254894 0.348612 0.043 Uiso 0.75 1 calc R U P A 1
H15B H 0.126581 0.255038 0.457072 0.043 Uiso 0.75 1 calc R U P A 1
C15B C 0.0938(7) 0.2422(3) 0.5218(8) 0.0310(17) Uiso 0.25 1 d . . P A 2
H15C H 0.135880 0.250293 0.457524 0.037 Uiso 0.25 1 calc R U P A 2
H15D H 0.111784 0.262806 0.580692 0.037 Uiso 0.25 1 calc R U P A 2
C16A C 0.1713(2) 0.19232(10) 0.4102(3) 0.0291(6) Uani 0.75 1 d . . P A 1
H16A H 0.235832 0.192501 0.454982 0.035 Uiso 0.75 1 calc R U P A 1
H16B H 0.188969 0.178151 0.340461 0.035 Uiso 0.75 1 calc R U P A 1
C16B C 0.1218(7) 0.1986(3) 0.5547(7) 0.0250(15) Uiso 0.25 1 d . . P A 2
H16C H 0.087906 0.191835 0.624807 0.030 Uiso 0.25 1 calc R U P A 2
H16D H 0.198936 0.196809 0.564819 0.030 Uiso 0.25 1 calc R U P A 2
C17 C 0.08663(14) 0.16421(6) 0.46835(15) 0.0192(3) Uani 1 1 d . . . . .
C18A C -0.0914(3) 0.24374(8) 0.4714(2) 0.0307(6) Uani 0.75 1 d . . P A 1
H18A H -0.148974 0.228727 0.508803 0.046 Uiso 0.75 1 calc R U P A 1
H18B H -0.116428 0.271969 0.443941 0.046 Uiso 0.75 1 calc R U P A 1
H18C H -0.033218 0.248569 0.521971 0.046 Uiso 0.75 1 calc R U P A 1
C18B C -0.1779(7) 0.2165(3) 0.4006(7) 0.0290(17) Uiso 0.25 1 d . . P A 2
H18D H -0.202236 0.198595 0.339778 0.044 Uiso 0.25 1 calc R U P A 2
H18E H -0.201402 0.246774 0.390465 0.044 Uiso 0.25 1 calc R U P A 2
H18F H -0.207161 0.204966 0.468182 0.044 Uiso 0.25 1 calc R U P A 2
C19A C -0.1439(2) 0.21369(8) 0.2940(3) 0.0308(6) Uani 0.75 1 d . . P A 1
H19A H -0.123134 0.195017 0.233143 0.046 Uiso 0.75 1 calc R U P A 1
H19B H -0.159066 0.243238 0.267466 0.046 Uiso 0.75 1 calc R U P A 1
H19C H -0.206810 0.201548 0.328468 0.046 Uiso 0.75 1 calc R U P A 1
C19B C -0.0168(8) 0.2297(3) 0.2965(7) 0.0289(16) Uiso 0.25 1 d . . P A 2
H19D H 0.059677 0.233466 0.296755 0.043 Uiso 0.25 1 calc R U P A 2
H19E H -0.050669 0.257494 0.278171 0.043 Uiso 0.25 1 calc R U P A 2
H19F H -0.036191 0.207489 0.242798 0.043 Uiso 0.25 1 calc R U P A 2
C20A C 0.0785(2) 0.17780(10) 0.5852(2) 0.0281(6) Uani 0.75 1 d . . P A 1
H20A H 0.062323 0.209113 0.589349 0.042 Uiso 0.75 1 calc R U P A 1
H20B H 0.145407 0.172048 0.621865 0.042 Uiso 0.75 1 calc R U P A 1
H20C H 0.022354 0.161093 0.620525 0.042 Uiso 0.75 1 calc R U P A 1
C20B C 0.0987(7) 0.1173(2) 0.5336(6) 0.0202(12) Uiso 0.25 1 d . . P A 2
H20D H 0.052458 0.117307 0.597001 0.030 Uiso 0.25 1 calc R U P A 2
H20E H 0.171805 0.113536 0.557037 0.030 Uiso 0.25 1 calc R U P A 2
H20F H 0.079085 0.093135 0.485477 0.030 Uiso 0.25 1 calc R U P A 2
C21A C 0.1232(2) 0.11770(9) 0.4622(2) 0.0244(5) Uani 0.75 1 d . . P A 1
H21A H 0.071740 0.098658 0.497730 0.037 Uiso 0.75 1 calc R U P A 1
H21B H 0.191345 0.114936 0.498723 0.037 Uiso 0.75 1 calc R U P A 1
H21C H 0.130603 0.109079 0.386251 0.037 Uiso 0.75 1 calc R U P A 1
C21B C 0.1699(7) 0.1611(3) 0.3806(7) 0.0252(15) Uiso 0.25 1 d . . P A 2
H21D H 0.160821 0.133703 0.340451 0.038 Uiso 0.25 1 calc R U P A 2
H21E H 0.239892 0.161615 0.413826 0.038 Uiso 0.25 1 calc R U P A 2
H21F H 0.162760 0.185917 0.331019 0.038 Uiso 0.25 1 calc R U P A 2
P2 P 0.39541(3) 0.12720(2) 0.09070(3) 0.01129(7) Uani 1 1 d . . . . .
Si3 Si 0.49874(4) 0.08441(2) 0.31372(3) 0.01405(8) Uani 1 1 d . . . . .
Si4 Si 0.30303(4) 0.10876(2) -0.15482(4) 0.01663(9) Uani 1 1 d . . . . .
N2A N 0.47712(18) 0.16862(6) 0.0571(2) 0.0091(3) Uani 0.75 1 d . . P B 1
N2B N 0.4846(10) 0.1702(4) 0.0852(9) 0.032(3) Uiso 0.25 1 d . . P B 2
C22 C 0.44712(12) 0.08339(5) 0.17164(12) 0.0123(2) Uani 1 1 d . . . . .
C23 C 0.41498(12) 0.04523(5) 0.12140(13) 0.0122(2) Uani 1 1 d . . . . .
C24 C 0.36781(13) 0.05043(5) 0.01512(12) 0.0126(3) Uani 1 1 d . . . . .
C25 C 0.36369(13) 0.09294(5) -0.02235(12) 0.0126(2) Uani 1 1 d . . . . .
C26 C 0.41913(14) 0.00015(5) 0.17087(14) 0.0177(3) Uani 1 1 d . . . . .
H26A H 0.348051 -0.008955 0.191630 0.026 Uiso 1 1 calc R U . . .
H26B H 0.464313 0.000693 0.235090 0.026 Uiso 1 1 calc R U . . .
H26C H 0.447721 -0.020582 0.118026 0.026 Uiso 1 1 calc R U . . .
C27 C 0.32286(15) 0.01076(5) -0.04125(14) 0.0185(3) Uani 1 1 d . . . . .
H27A H 0.380028 -0.009252 -0.060691 0.028 Uiso 1 1 calc R U . . .
H27B H 0.285756 0.019973 -0.106902 0.028 Uiso 1 1 calc R U . . .
H27C H 0.273633 -0.004183 0.007282 0.028 Uiso 1 1 calc R U . . .
C28 C 0.5092(2) 0.14069(7) 0.36991(17) 0.0377(6) Uani 1 1 d . . . . .
H28A H 0.559464 0.157656 0.326851 0.056 Uiso 1 1 calc R U . . .
H28B H 0.533607 0.139189 0.445035 0.056 Uiso 1 1 calc R U . . .
H28C H 0.440163 0.154871 0.367449 0.056 Uiso 1 1 calc R U . . .
C29 C 0.63148(15) 0.05846(7) 0.31870(16) 0.0239(4) Uani 1 1 d . . . . .
H29A H 0.630882 0.031457 0.275942 0.036 Uiso 1 1 calc R U . . .
H29B H 0.649489 0.051606 0.393901 0.036 Uiso 1 1 calc R U . . .
H29C H 0.683772 0.078681 0.288857 0.036 Uiso 1 1 calc R U . . .
C30 C 0.4079(2) 0.05466(8) 0.40824(17) 0.0331(5) Uani 1 1 d . . . . .
H30A H 0.336574 0.066420 0.400774 0.050 Uiso 1 1 calc R U . . .
H30B H 0.432059 0.058624 0.482897 0.050 Uiso 1 1 calc R U . . .
H30C H 0.407680 0.023425 0.390384 0.050 Uiso 1 1 calc R U . . .
C31 C 0.3397(2) 0.16539(7) -0.1946(2) 0.0387(6) Uani 1 1 d . . . . .
H31A H 0.311900 0.186103 -0.141221 0.058 Uiso 1 1 calc R U . . .
H31B H 0.309976 0.172003 -0.265890 0.058 Uiso 1 1 calc R U . . .
H31C H 0.416430 0.167924 -0.197558 0.058 Uiso 1 1 calc R U . . .
C32 C 0.35877(18) 0.07517(9) -0.26934(16) 0.0319(5) Uani 1 1 d . . . . .
H32A H 0.435622 0.077571 -0.269258 0.048 Uiso 1 1 calc R U . . .
H32B H 0.331108 0.086033 -0.338297 0.048 Uiso 1 1 calc R U . . .
H32C H 0.338544 0.044468 -0.259934 0.048 Uiso 1 1 calc R U . . .
C33 C 0.15834(16) 0.10098(11) -0.15389(19) 0.0405(6) Uani 1 1 d . . . . .
H33A H 0.141344 0.073005 -0.119316 0.061 Uiso 1 1 calc R U . . .
H33B H 0.131976 0.100942 -0.228393 0.061 Uiso 1 1 calc R U . . .
H33C H 0.125263 0.124881 -0.113459 0.061 Uiso 1 1 calc R U . . .
C34A C 0.4419(2) 0.21436(7) 0.0865(3) 0.0146(5) Uani 0.75 1 d . . P B 1
C34B C 0.4475(12) 0.2170(5) 0.1151(11) 0.034(4) Uiso 0.25 1 d . . P B 2
C35A C 0.4783(2) 0.24636(7) -0.0024(2) 0.0227(5) Uani 0.75 1 d . . P B 1
H35A H 0.438168 0.240271 -0.069363 0.027 Uiso 0.75 1 calc R U P B 1
H35B H 0.461405 0.276585 0.020607 0.027 Uiso 0.75 1 calc R U P B 1
C35B C 0.5387(8) 0.2405(4) 0.1696(9) 0.035(2) Uiso 0.25 1 d . . P B 2
H35C H 0.517360 0.271053 0.185147 0.042 Uiso 0.25 1 calc R U P B 2
H35D H 0.553727 0.226071 0.239521 0.042 Uiso 0.25 1 calc R U P B 2
C36A C 0.5954(2) 0.24353(8) -0.0274(2) 0.0260(5) Uani 0.75 1 d . . P B 1
H36A H 0.636987 0.250416 0.038143 0.031 Uiso 0.75 1 calc R U P B 1
H36B H 0.614182 0.264763 -0.084670 0.031 Uiso 0.75 1 calc R U P B 1
C36B C 0.6344(10) 0.2412(4) 0.1052(11) 0.050(3) Uiso 0.25 1 d . . P B 2
H36C H 0.690590 0.257099 0.144293 0.060 Uiso 0.25 1 calc R U P B 2
H36D H 0.621489 0.256216 0.035491 0.060 Uiso 0.25 1 calc R U P B 2
C37A C 0.6189(2) 0.19672(8) -0.06543(19) 0.0200(4) Uani 0.75 1 d . . P B 1
H37A H 0.695005 0.194069 -0.081039 0.024 Uiso 0.75 1 calc R U P B 1
H37B H 0.580185 0.191038 -0.133476 0.024 Uiso 0.75 1 calc R U P B 1
C37B C 0.6670(10) 0.1944(4) 0.0856(10) 0.042(2) Uiso 0.25 1 d . . P B 2
H37C H 0.680280 0.180808 0.157051 0.051 Uiso 0.25 1 calc R U P B 2
H37D H 0.734906 0.194954 0.046601 0.051 Uiso 0.25 1 calc R U P B 2
C38 C 0.58784(14) 0.16203(6) 0.01888(14) 0.0175(3) Uani 1 1 d . . . . .
C39A C 0.4847(3) 0.23012(8) 0.1954(2) 0.0294(6) Uani 0.75 1 d . . P B 1
H39A H 0.461595 0.210148 0.252659 0.044 Uiso 0.75 1 calc R U P B 1
H39B H 0.458128 0.259607 0.210315 0.044 Uiso 0.75 1 calc R U P B 1
H39C H 0.561686 0.230706 0.192893 0.044 Uiso 0.75 1 calc R U P B 1
C39B C 0.3560(8) 0.2150(3) 0.1933(8) 0.0318(18) Uiso 0.25 1 d . . P B 2
H39D H 0.292624 0.205609 0.154745 0.048 Uiso 0.25 1 calc R U P B 2
H39E H 0.344333 0.244046 0.224747 0.048 Uiso 0.25 1 calc R U P B 2
H39F H 0.371982 0.194092 0.251124 0.048 Uiso 0.25 1 calc R U P B 2
C40A C 0.3226(2) 0.21745(8) 0.0925(2) 0.0233(5) Uani 0.75 1 d . . P B 1
H40A H 0.291837 0.205590 0.026003 0.035 Uiso 0.75 1 calc R U P B 1
H40B H 0.301778 0.248147 0.100732 0.035 Uiso 0.75 1 calc R U P B 1
H40C H 0.297259 0.200602 0.154762 0.035 Uiso 0.75 1 calc R U P B 1
C40B C 0.4010(9) 0.2442(3) 0.0213(9) 0.037(2) Uiso 0.25 1 d . . P B 2
H40D H 0.452507 0.246116 -0.037505 0.056 Uiso 0.25 1 calc R U P B 2
H40E H 0.384021 0.273638 0.047133 0.056 Uiso 0.25 1 calc R U P B 2
H40F H 0.336934 0.229976 -0.005407 0.056 Uiso 0.25 1 calc R U P B 2
C41A C 0.66763(19) 0.16033(8) 0.1113(2) 0.0206(4) Uani 0.75 1 d . . P B 1
H41A H 0.677793 0.189805 0.140728 0.031 Uiso 0.75 1 calc R U P B 1
H41B H 0.734809 0.149143 0.084068 0.031 Uiso 0.75 1 calc R U P B 1
H41C H 0.641429 0.140949 0.168439 0.031 Uiso 0.75 1 calc R U P B 1
C41B C 0.6213(8) 0.1167(3) 0.0310(8) 0.0306(17) Uiso 0.25 1 d . . P B 2
H41D H 0.629647 0.109924 0.107992 0.046 Uiso 0.25 1 calc R U P B 2
H41E H 0.688511 0.112450 -0.006255 0.046 Uiso 0.25 1 calc R U P B 2
H41F H 0.568157 0.097325 -0.000601 0.046 Uiso 0.25 1 calc R U P B 2
C42A C 0.59735(19) 0.11749(7) -0.04217(19) 0.0175(4) Uani 0.75 1 d . . P B 1
H42A H 0.579819 0.093505 0.007255 0.026 Uiso 0.75 1 calc R U P B 1
H42B H 0.669509 0.113790 -0.068433 0.026 Uiso 0.75 1 calc R U P B 1
H42C H 0.548681 0.117216 -0.103649 0.026 Uiso 0.75 1 calc R U P B 1
C42B C 0.5730(8) 0.1769(3) -0.0962(8) 0.0334(19) Uiso 0.25 1 d . . P B 2
H42D H 0.508034 0.164223 -0.125252 0.050 Uiso 0.25 1 calc R U P B 2
H42E H 0.632860 0.167166 -0.139961 0.050 Uiso 0.25 1 calc R U P B 2
H42F H 0.568394 0.208858 -0.098316 0.050 Uiso 0.25 1 calc R U P B 2

loop_
_atom_site_aniso_label
_atom_site_aniso_U_11
_atom_site_aniso_U_22
_atom_site_aniso_U_33
_atom_site_aniso_U_23
_atom_site_aniso_U_13
_atom_site_aniso_U_12
P1 0.01101(16) 0.01182(16) 0.01345(16) -0.00010(12) -0.00029(14) -0.00121(13)
Si1 0.0181(2) 0.0213(2) 0.01476(19) -0.00110(16) 0.00498(17) 0.00015(17)
Si2 0.0175(2) 0.0202(2) 0.01226(18) -0.00196(15) 0.00134(18) -0.00276(17)
N1A 0.0117(9) 0.0095(8) 0.0204(13) 0.0030(8) -0.0049(9) -0.0048(5)
C1 0.0131(6) 0.0178(7) 0.0125(6) 0.0001(5) -0.0003(5) 0.0014(5)
C2 0.0122(6) 0.0137(6) 0.0146(6) 0.0024(5) -0.0005(5) -0.0007(5)
C3 0.0101(6) 0.0131(6) 0.0147(6) -0.0011(5) -0.0004(5) 0.0000(5)
C4 0.0124(6) 0.0140(6) 0.0147(6) -0.0015(5) 0.0008(5) -0.0016(5)
C5 0.0247(9) 0.0187(8) 0.0214(8) 0.0074(6) 0.0039(7) 0.0008(7)
C6 0.0202(8) 0.0150(7) 0.0228(7) -0.0046(6) 0.0017(6) -0.0016(6)
C7 0.0610(17) 0.0289(10) 0.0523(15) -0.0109(10) 0.0247(14) -0.0001(11)
C8 0.0228(10) 0.104(3) 0.0134(8) -0.0014(11) -0.0006(7) 0.0173(12)
C9 0.0178(8) 0.0649(15) 0.0207(9) 0.0134(9) 0.0022(7) 0.0013(9)
C10 0.095(2) 0.0260(10) 0.0246(10) 0.0006(8) 0.0254(13) -0.0146(12)
C11 0.0211(9) 0.0518(14) 0.0249(9) -0.0040(9) 0.0071(8) 0.0059(9)
C12 0.0289(10) 0.0530(14) 0.0234(9) -0.0118(9) -0.0064(8) -0.0058(10)
C13A 0.0248(13) 0.0087(9) 0.0276(17) 0.0021(10) -0.0117(13) -0.0029(7)
C14A 0.0372(14) 0.0184(10) 0.0301(13) 0.0096(9) -0.0028(11) -0.0111(10)
C15A 0.0323(13) 0.0269(12) 0.0490(18) 0.0048(12) -0.0075(13) -0.0234(11)
C16A 0.0174(10) 0.0340(13) 0.0360(14) -0.0010(11) -0.0033(10) -0.0129(9)
C17 0.0148(7) 0.0231(8) 0.0196(7) -0.0037(6) -0.0035(6) -0.0053(6)
C18A 0.0428(16) 0.0149(9) 0.0345(14) 0.0015(9) -0.0032(12) 0.0049(10)
C19A 0.0357(14) 0.0161(9) 0.0406(15) 0.0116(9) -0.0217(12) -0.0040(9)
C20A 0.0325(13) 0.0333(13) 0.0185(10) -0.0054(9) -0.0113(10) 0.0035(10)
C21A 0.0141(9) 0.0257(11) 0.0335(13) -0.0021(9) -0.0106(9) 0.0011(8)
P2 0.01142(16) 0.01091(15) 0.01155(15) 0.00122(12) -0.00127(14) 0.00036(13)
Si3 0.0166(2) 0.01460(18) 0.01098(17) 0.00096(13) -0.00180(17) 0.00050(16)
Si4 0.0172(2) 0.0175(2) 0.01520(19) 0.00174(15) -0.00705(17) -0.00141(17)
N2A 0.0109(8) 0.0036(6) 0.0128(9) 0.0005(6) -0.0005(7) 0.0002(5)
C22 0.0126(6) 0.0124(6) 0.0118(6) 0.0014(5) -0.0016(5) 0.0004(5)
C23 0.0110(6) 0.0113(6) 0.0142(6) 0.0011(5) 0.0000(5) -0.0003(5)
C24 0.0111(6) 0.0140(6) 0.0125(6) -0.0024(5) 0.0000(5) 0.0018(5)
C25 0.0110(6) 0.0136(6) 0.0131(6) -0.0005(5) -0.0006(5) 0.0007(5)
C26 0.0203(8) 0.0124(6) 0.0203(7) 0.0020(5) -0.0023(6) -0.0011(6)
C27 0.0224(8) 0.0143(7) 0.0189(7) -0.0045(5) -0.0027(6) -0.0008(6)
C28 0.0710(17) 0.0228(9) 0.0192(8) -0.0054(7) -0.0159(10) 0.0126(10)
C29 0.0199(8) 0.0283(9) 0.0234(8) -0.0008(7) -0.0078(7) 0.0038(7)
C30 0.0343(11) 0.0453(12) 0.0196(8) 0.0117(8) 0.0054(8) -0.0021(9)
C31 0.0587(15) 0.0214(8) 0.0359(11) 0.0092(8) -0.0233(11) -0.0050(9)
C32 0.0251(9) 0.0539(14) 0.0167(8) -0.0017(8) 0.0007(7) 0.0083(9)
C33 0.0132(8) 0.0837(19) 0.0247(10) -0.0097(11) -0.0043(7) 0.0079(10)
C34A 0.0269(12) 0.0038(7) 0.0132(11) -0.0002(7) -0.0040(9) 0.0012(6)
C35A 0.0404(14) 0.0076(7) 0.0202(10) 0.0058(7) -0.0082(9) -0.0033(8)
C36A 0.0354(13) 0.0142(9) 0.0284(11) 0.0090(8) -0.0042(10) -0.0140(9)
C37A 0.0219(10) 0.0195(9) 0.0186(9) 0.0049(7) 0.0014(8) -0.0099(8)
C38 0.0155(7) 0.0184(7) 0.0185(7) 0.0021(5) -0.0006(6) -0.0047(6)
C39A 0.059(2) 0.0119(8) 0.0175(10) -0.0057(7) -0.0117(11) 0.0102(10)
C40A 0.0288(12) 0.0155(9) 0.0254(11) 0.0004(8) 0.0041(9) 0.0133(8)
C41A 0.0166(9) 0.0246(10) 0.0205(10) 0.0006(8) -0.0071(8) -0.0009(8)
C42A 0.0127(8) 0.0187(8) 0.0211(9) -0.0060(7) 0.0063(7) -0.0017(7)

_geom_special_details            
;
 All esds (except the esd in the dihedral angle between two l.s. planes)
 are estimated using the full covariance matrix.  The cell esds are taken
 into account individually in the estimation of esds in distances, angles
 and torsion angles; correlations between esds in cell parameters are only
 used when they are defined by crystal symmetry.  An approximate (isotropic)
 treatment of cell esds is used for estimating esds involving l.s. planes.
;

loop_
_geom_bond_atom_site_label_1
_geom_bond_atom_site_label_2
_geom_bond_distance
_geom_bond_site_symmetry_2
_geom_bond_publ_flag
P1 N1B 1.688(13) . ?
P1 N1A 1.696(2) . ?
P1 C4 1.7992(16) . ?
P1 C1 1.8039(17) . ?
Si1 C8 1.852(2) . ?
Si1 C1 1.8719(17) . ?
Si1 C9 1.874(2) . ?
Si1 C7 1.876(2) . ?
Si2 C10 1.858(2) . ?
Si2 C11 1.870(2) . ?
Si2 C12 1.872(2) . ?
Si2 C4 1.8762(17) . ?
N1A C13A 1.513(4) . ?
N1A C17 1.528(3) . ?
N1B C17 1.447(13) . ?
N1B C13B 1.528(19) . ?
C1 C2 1.377(2) . ?
C2 C3 1.463(2) . ?
C2 C5 1.511(2) . ?
C3 C4 1.372(2) . ?
C3 C6 1.508(2) . ?
C5 H5A 0.9800 . ?
C5 H5B 0.9800 . ?
C5 H5C 0.9800 . ?
C6 H6A 0.9800 . ?
C6 H6B 0.9800 . ?
C6 H6C 0.9800 . ?
C7 H7A 0.9800 . ?
C7 H7B 0.9800 . ?
C7 H7C 0.9800 . ?
C8 H8A 0.9800 . ?
C8 H8B 0.9800 . ?
C8 H8C 0.9800 . ?
C9 H9A 0.9800 . ?
C9 H9B 0.9800 . ?
C9 H9C 0.9800 . ?
C10 H10A 0.9800 . ?
C10 H10B 0.9800 . ?
C10 H10C 0.9800 . ?
C11 H11A 0.9800 . ?
C11 H11B 0.9800 . ?
C11 H11C 0.9800 . ?
C12 H12A 0.9800 . ?
C12 H12B 0.9800 . ?
C12 H12C 0.9800 . ?
C13A C18A 1.526(5) . ?
C13A C19A 1.543(4) . ?
C13A C14A 1.543(5) . ?
C13B C19B 1.496(15) . ?
C13B C14B 1.519(16) . ?
C13B C18B 1.598(18) . ?
C14A C15A 1.550(4) . ?
C14A H14A 0.9900 . ?
C14A H14B 0.9900 . ?
C14B C15B 1.503(12) . ?
C14B H14C 0.9900 . ?
C14B H14D 0.9900 . ?
C15A C16A 1.525(4) . ?
C15A H15A 0.9900 . ?
C15A H15B 0.9900 . ?
C15B C16B 1.438(12) . ?
C15B H15C 0.9900 . ?
C15B H15D 0.9900 . ?
C16A C17 1.554(3) . ?
C16A H16A 0.9900 . ?
C16A H16B 0.9900 . ?
C16B C17 1.563(8) . ?
C16B H16C 0.9900 . ?
C16B H16D 0.9900 . ?
C17 C21A 1.498(3) . ?
C17 C20A 1.507(3) . ?
C17 C21B 1.519(9) . ?
C17 C20B 1.653(7) . ?
C18A H18A 0.9800 . ?
C18A H18B 0.9800 . ?
C18A H18C 0.9800 . ?
C18B H18D 0.9800 . ?
C18B H18E 0.9800 . ?
C18B H18F 0.9800 . ?
C19A H19A 0.9800 . ?
C19A H19B 0.9800 . ?
C19A H19C 0.9800 . ?
C19B H19D 0.9800 . ?
C19B H19E 0.9800 . ?
C19B H19F 0.9800 . ?
C20A H20A 0.9800 . ?
C20A H20B 0.9800 . ?
C20A H20C 0.9800 . ?
C20B H20D 0.9800 . ?
C20B H20E 0.9800 . ?
C20B H20F 0.9800 . ?
C21A H21A 0.9800 . ?
C21A H21B 0.9800 . ?
C21A H21C 0.9800 . ?
C21B H21D 0.9800 . ?
C21B H21E 0.9800 . ?
C21B H21F 0.9800 . ?
P2 N2A 1.690(2) . ?
P2 N2B 1.737(12) . ?
P2 C25 1.7922(16) . ?
P2 C22 1.7959(15) . ?
Si3 C28 1.860(2) . ?
Si3 C29 1.866(2) . ?
Si3 C22 1.8751(16) . ?
Si3 C30 1.878(2) . ?
Si4 C33 1.855(2) . ?
Si4 C31 1.859(2) . ?
Si4 C25 1.8734(16) . ?
Si4 C32 1.887(2) . ?
N2A C38 1.499(3) . ?
N2A C34A 1.512(3) . ?
N2B C34B 1.553(18) . ?
N2B C38 1.568(13) . ?
C22 C23 1.383(2) . ?
C23 C24 1.453(2) . ?
C23 C26 1.508(2) . ?
C24 C25 1.380(2) . ?
C24 C27 1.511(2) . ?
C26 H26A 0.9800 . ?
C26 H26B 0.9800 . ?
C26 H26C 0.9800 . ?
C27 H27A 0.9800 . ?
C27 H27B 0.9800 . ?
C27 H27C 0.9800 . ?
C28 H28A 0.9800 . ?
C28 H28B 0.9800 . ?
C28 H28C 0.9800 . ?
C29 H29A 0.9800 . ?
C29 H29B 0.9800 . ?
C29 H29C 0.9800 . ?
C30 H30A 0.9800 . ?
C30 H30B 0.9800 . ?
C30 H30C 0.9800 . ?
C31 H31A 0.9800 . ?
C31 H31B 0.9800 . ?
C31 H31C 0.9800 . ?
C32 H32A 0.9800 . ?
C32 H32B 0.9800 . ?
C32 H32C 0.9800 . ?
C33 H33A 0.9800 . ?
C33 H33B 0.9800 . ?
C33 H33C 0.9800 . ?
C34A C40A 1.523(4) . ?
C34A C39A 1.529(4) . ?
C34A C35A 1.542(4) . ?
C34B C39B 1.514(17) . ?
C34B C35B 1.521(18) . ?
C34B C40B 1.544(17) . ?
C35A C36A 1.524(4) . ?
C35A H35A 0.9900 . ?
C35A H35B 0.9900 . ?
C35B C36B 1.454(16) . ?
C35B H35C 0.9900 . ?
C35B H35D 0.9900 . ?
C36A C37A 1.535(4) . ?
C36A H36A 0.9900 . ?
C36A H36B 0.9900 . ?
C36B C37B 1.510(17) . ?
C36B H36C 0.9900 . ?
C36B H36D 0.9900 . ?
C37A C38 1.538(3) . ?
C37A H37A 0.9900 . ?
C37A H37B 0.9900 . ?
C37B C38 1.634(12) . ?
C37B H37C 0.9900 . ?
C37B H37D 0.9900 . ?
C38 C41B 1.456(9) . ?
C38 C42B 1.505(10) . ?
C38 C41A 1.529(3) . ?
C38 C42A 1.561(3) . ?
C39A H39A 0.9800 . ?
C39A H39B 0.9800 . ?
C39A H39C 0.9800 . ?
C39B H39D 0.9800 . ?
C39B H39E 0.9800 . ?
C39B H39F 0.9800 . ?
C40A H40A 0.9800 . ?
C40A H40B 0.9800 . ?
C40A H40C 0.9800 . ?
C40B H40D 0.9800 . ?
C40B H40E 0.9800 . ?
C40B H40F 0.9800 . ?
C41A H41A 0.9800 . ?
C41A H41B 0.9800 . ?
C41A H41C 0.9800 . ?
C41B H41D 0.9800 . ?
C41B H41E 0.9800 . ?
C41B H41F 0.9800 . ?
C42A H42A 0.9800 . ?
C42A H42B 0.9800 . ?
C42A H42C 0.9800 . ?
C42B H42D 0.9800 . ?
C42B H42E 0.9800 . ?
C42B H42F 0.9800 . ?

loop_
_geom_angle_atom_site_label_1
_geom_angle_atom_site_label_2
_geom_angle_atom_site_label_3
_geom_angle
_geom_angle_site_symmetry_1
_geom_angle_site_symmetry_3
_geom_angle_publ_flag
N1B P1 C4 119.9(4) . . ?
N1A P1 C4 113.69(12) . . ?
N1B P1 C1 107.8(3) . . ?
N1A P1 C1 119.15(13) . . ?
C4 P1 C1 94.34(8) . . ?
C8 Si1 C1 111.36(9) . . ?
C8 Si1 C9 109.30(12) . . ?
C1 Si1 C9 110.82(10) . . ?
C8 Si1 C7 109.66(15) . . ?
C1 Si1 C7 113.52(10) . . ?
C9 Si1 C7 101.74(13) . . ?
C10 Si2 C11 107.29(14) . . ?
C10 Si2 C12 106.39(14) . . ?
C11 Si2 C12 109.59(11) . . ?
C10 Si2 C4 112.66(9) . . ?
C11 Si2 C4 109.22(9) . . ?
C12 Si2 C4 111.55(9) . . ?
C13A N1A C17 119.8(2) . . ?
C13A N1A P1 118.5(2) . . ?
C17 N1A P1 121.17(17) . . ?
C17 N1B C13B 112.9(10) . . ?
C17 N1B P1 127.2(8) . . ?
C13B N1B P1 117.0(9) . . ?
C2 C1 P1 106.02(11) . . ?
C2 C1 Si1 122.55(13) . . ?
P1 C1 Si1 128.53(10) . . ?
C1 C2 C3 115.46(14) . . ?
C1 C2 C5 125.60(15) . . ?
C3 C2 C5 118.82(15) . . ?
C4 C3 C2 115.33(14) . . ?
C4 C3 C6 125.55(15) . . ?
C2 C3 C6 119.01(14) . . ?
C3 C4 P1 106.39(12) . . ?
C3 C4 Si2 123.66(12) . . ?
P1 C4 Si2 128.69(9) . . ?
C2 C5 H5A 109.5 . . ?
C2 C5 H5B 109.5 . . ?
H5A C5 H5B 109.5 . . ?
C2 C5 H5C 109.5 . . ?
H5A C5 H5C 109.5 . . ?
H5B C5 H5C 109.5 . . ?
C3 C6 H6A 109.5 . . ?
C3 C6 H6B 109.5 . . ?
H6A C6 H6B 109.5 . . ?
C3 C6 H6C 109.5 . . ?
H6A C6 H6C 109.5 . . ?
H6B C6 H6C 109.5 . . ?
Si1 C7 H7A 109.5 . . ?
Si1 C7 H7B 109.5 . . ?
H7A C7 H7B 109.5 . . ?
Si1 C7 H7C 109.5 . . ?
H7A C7 H7C 109.5 . . ?
H7B C7 H7C 109.5 . . ?
Si1 C8 H8A 109.5 . . ?
Si1 C8 H8B 109.5 . . ?
H8A C8 H8B 109.5 . . ?
Si1 C8 H8C 109.5 . . ?
H8A C8 H8C 109.5 . . ?
H8B C8 H8C 109.5 . . ?
Si1 C9 H9A 109.5 . . ?
Si1 C9 H9B 109.5 . . ?
H9A C9 H9B 109.5 . . ?
Si1 C9 H9C 109.5 . . ?
H9A C9 H9C 109.5 . . ?
H9B C9 H9C 109.5 . . ?
Si2 C10 H10A 109.5 . . ?
Si2 C10 H10B 109.5 . . ?
H10A C10 H10B 109.5 . . ?
Si2 C10 H10C 109.5 . . ?
H10A C10 H10C 109.5 . . ?
H10B C10 H10C 109.5 . . ?
Si2 C11 H11A 109.5 . . ?
Si2 C11 H11B 109.5 . . ?
H11A C11 H11B 109.5 . . ?
Si2 C11 H11C 109.5 . . ?
H11A C11 H11C 109.5 . . ?
H11B C11 H11C 109.5 . . ?
Si2 C12 H12A 109.5 . . ?
Si2 C12 H12B 109.5 . . ?
H12A C12 H12B 109.5 . . ?
Si2 C12 H12C 109.5 . . ?
H12A C12 H12C 109.5 . . ?
H12B C12 H12C 109.5 . . ?
N1A C13A C18A 113.8(3) . . ?
N1A C13A C19A 111.3(2) . . ?
C18A C13A C19A 107.2(3) . . ?
N1A C13A C14A 109.7(3) . . ?
C18A C13A C14A 109.0(2) . . ?
C19A C13A C14A 105.4(3) . . ?
C19B C13B C14B 112.8(10) . . ?
C19B C13B N1B 115.4(11) . . ?
C14B C13B N1B 110.5(9) . . ?
C19B C13B C18B 104.9(10) . . ?
C14B C13B C18B 106.1(10) . . ?
N1B C13B C18B 106.4(11) . . ?
C13A C14A C15A 111.7(2) . . ?
C13A C14A H14A 109.3 . . ?
C15A C14A H14A 109.3 . . ?
C13A C14A H14B 109.3 . . ?
C15A C14A H14B 109.3 . . ?
H14A C14A H14B 108.0 . . ?
C15B C14B C13B 110.7(9) . . ?
C15B C14B H14C 109.5 . . ?
C13B C14B H14C 109.5 . . ?
C15B C14B H14D 109.5 . . ?
C13B C14B H14D 109.5 . . ?
H14C C14B H14D 108.1 . . ?
C16A C15A C14A 108.9(2) . . ?
C16A C15A H15A 109.9 . . ?
C14A C15A H15A 109.9 . . ?
C16A C15A H15B 109.9 . . ?
C14A C15A H15B 109.9 . . ?
H15A C15A H15B 108.3 . . ?
C16B C15B C14B 113.1(8) . . ?
C16B C15B H15C 109.0 . . ?
C14B C15B H15C 109.0 . . ?
C16B C15B H15D 109.0 . . ?
C14B C15B H15D 109.0 . . ?
H15C C15B H15D 107.8 . . ?
C15A C16A C17 114.8(2) . . ?
C15A C16A H16A 108.6 . . ?
C17 C16A H16A 108.6 . . ?
C15A C16A H16B 108.6 . . ?
C17 C16A H16B 108.6 . . ?
H16A C16A H16B 107.5 . . ?
C15B C16B C17 111.0(6) . . ?
C15B C16B H16C 109.4 . . ?
C17 C16B H16C 109.4 . . ?
C15B C16B H16D 109.4 . . ?
C17 C16B H16D 109.4 . . ?
H16C C16B H16D 108.0 . . ?
C21A C17 C20A 109.4(2) . . ?
N1B C17 C21B 119.0(5) . . ?
C21A C17 N1A 111.31(17) . . ?
C20A C17 N1A 111.0(2) . . ?
C21A C17 C16A 106.6(2) . . ?
C20A C17 C16A 109.8(2) . . ?
N1A C17 C16A 108.60(19) . . ?
N1B C17 C16B 113.4(6) . . ?
C21B C17 C16B 109.3(5) . . ?
N1B C17 C20B 107.3(5) . . ?
C21B C17 C20B 103.2(4) . . ?
C16B C17 C20B 102.9(4) . . ?
C13A C18A H18A 109.5 . . ?
C13A C18A H18B 109.5 . . ?
H18A C18A H18B 109.5 . . ?
C13A C18A H18C 109.5 . . ?
H18A C18A H18C 109.5 . . ?
H18B C18A H18C 109.5 . . ?
C13B C18B H18D 109.5 . . ?
C13B C18B H18E 109.5 . . ?
H18D C18B H18E 109.5 . . ?
C13B C18B H18F 109.5 . . ?
H18D C18B H18F 109.5 . . ?
H18E C18B H18F 109.5 . . ?
C13A C19A H19A 109.5 . . ?
C13A C19A H19B 109.5 . . ?
H19A C19A H19B 109.5 . . ?
C13A C19A H19C 109.5 . . ?
H19A C19A H19C 109.5 . . ?
H19B C19A H19C 109.5 . . ?
C13B C19B H19D 109.5 . . ?
C13B C19B H19E 109.5 . . ?
H19D C19B H19E 109.5 . . ?
C13B C19B H19F 109.5 . . ?
H19D C19B H19F 109.5 . . ?
H19E C19B H19F 109.5 . . ?
C17 C20A H20A 109.5 . . ?
C17 C20A H20B 109.5 . . ?
H20A C20A H20B 109.5 . . ?
C17 C20A H20C 109.5 . . ?
H20A C20A H20C 109.5 . . ?
H20B C20A H20C 109.5 . . ?
C17 C20B H20D 109.5 . . ?
C17 C20B H20E 109.5 . . ?
H20D C20B H20E 109.5 . . ?
C17 C20B H20F 109.5 . . ?
H20D C20B H20F 109.5 . . ?
H20E C20B H20F 109.5 . . ?
C17 C21A H21A 109.5 . . ?
C17 C21A H21B 109.5 . . ?
H21A C21A H21B 109.5 . . ?
C17 C21A H21C 109.5 . . ?
H21A C21A H21C 109.5 . . ?
H21B C21A H21C 109.5 . . ?
C17 C21B H21D 109.5 . . ?
C17 C21B H21E 109.5 . . ?
H21D C21B H21E 109.5 . . ?
C17 C21B H21F 109.5 . . ?
H21D C21B H21F 109.5 . . ?
H21E C21B H21F 109.5 . . ?
N2A P2 C25 112.61(11) . . ?
N2B P2 C25 123.9(4) . . ?
N2A P2 C22 118.06(10) . . ?
N2B P2 C22 110.3(4) . . ?
C25 P2 C22 94.65(7) . . ?
C28 Si3 C29 108.42(12) . . ?
C28 Si3 C22 112.97(8) . . ?
C29 Si3 C22 109.90(8) . . ?
C28 Si3 C30 105.04(12) . . ?
C29 Si3 C30 109.28(10) . . ?
C22 Si3 C30 111.06(9) . . ?
C33 Si4 C31 111.70(14) . . ?
C33 Si4 C25 111.69(10) . . ?
C31 Si4 C25 111.61(9) . . ?
C33 Si4 C32 107.92(11) . . ?
C31 Si4 C32 102.36(12) . . ?
C25 Si4 C32 111.13(9) . . ?
C38 N2A C34A 118.56(19) . . ?
C38 N2A P2 123.67(14) . . ?
C34A N2A P2 116.85(18) . . ?
C34B N2B C38 121.7(10) . . ?
C34B N2B P2 119.3(10) . . ?
C38 N2B P2 116.6(7) . . ?
C23 C22 P2 105.69(11) . . ?
C23 C22 Si3 122.54(11) . . ?
P2 C22 Si3 129.60(9) . . ?
C22 C23 C24 115.83(14) . . ?
C22 C23 C26 125.31(14) . . ?
C24 C23 C26 118.74(14) . . ?
C25 C24 C23 114.96(14) . . ?
C25 C24 C27 125.90(15) . . ?
C23 C24 C27 119.04(14) . . ?
C24 C25 P2 106.25(11) . . ?
C24 C25 Si4 123.50(12) . . ?
P2 C25 Si4 128.56(9) . . ?
C23 C26 H26A 109.5 . . ?
C23 C26 H26B 109.5 . . ?
H26A C26 H26B 109.5 . . ?
C23 C26 H26C 109.5 . . ?
H26A C26 H26C 109.5 . . ?
H26B C26 H26C 109.5 . . ?
C24 C27 H27A 109.5 . . ?
C24 C27 H27B 109.5 . . ?
H27A C27 H27B 109.5 . . ?
C24 C27 H27C 109.5 . . ?
H27A C27 H27C 109.5 . . ?
H27B C27 H27C 109.5 . . ?
Si3 C28 H28A 109.5 . . ?
Si3 C28 H28B 109.5 . . ?
H28A C28 H28B 109.5 . . ?
Si3 C28 H28C 109.5 . . ?
H28A C28 H28C 109.5 . . ?
H28B C28 H28C 109.5 . . ?
Si3 C29 H29A 109.5 . . ?
Si3 C29 H29B 109.5 . . ?
H29A C29 H29B 109.5 . . ?
Si3 C29 H29C 109.5 . . ?
H29A C29 H29C 109.5 . . ?
H29B C29 H29C 109.5 . . ?
Si3 C30 H30A 109.5 . . ?
Si3 C30 H30B 109.5 . . ?
H30A C30 H30B 109.5 . . ?
Si3 C30 H30C 109.5 . . ?
H30A C30 H30C 109.5 . . ?
H30B C30 H30C 109.5 . . ?
Si4 C31 H31A 109.5 . . ?
Si4 C31 H31B 109.5 . . ?
H31A C31 H31B 109.5 . . ?
Si4 C31 H31C 109.5 . . ?
H31A C31 H31C 109.5 . . ?
H31B C31 H31C 109.5 . . ?
Si4 C32 H32A 109.5 . . ?
Si4 C32 H32B 109.5 . . ?
H32A C32 H32B 109.5 . . ?
Si4 C32 H32C 109.5 . . ?
H32A C32 H32C 109.5 . . ?
H32B C32 H32C 109.5 . . ?
Si4 C33 H33A 109.5 . . ?
Si4 C33 H33B 109.5 . . ?
H33A C33 H33B 109.5 . . ?
Si4 C33 H33C 109.5 . . ?
H33A C33 H33C 109.5 . . ?
H33B C33 H33C 109.5 . . ?
N2A C34A C40A 111.3(2) . . ?
N2A C34A C39A 113.4(2) . . ?
C40A C34A C39A 107.0(3) . . ?
N2A C34A C35A 109.1(2) . . ?
C40A C34A C35A 107.1(2) . . ?
C39A C34A C35A 108.7(2) . . ?
C39B C34B C35B 108.8(10) . . ?
C39B C34B C40B 102.0(10) . . ?
C35B C34B C40B 111.7(11) . . ?
C39B C34B N2B 110.4(11) . . ?
C35B C34B N2B 108.0(11) . . ?
C40B C34B N2B 115.7(10) . . ?
C36A C35A C34A 113.7(2) . . ?
C36A C35A H35A 108.8 . . ?
C34A C35A H35A 108.8 . . ?
C36A C35A H35B 108.8 . . ?
C34A C35A H35B 108.8 . . ?
H35A C35A H35B 107.7 . . ?
C36B C35B C34B 113.7(10) . . ?
C36B C35B H35C 108.8 . . ?
C34B C35B H35C 108.8 . . ?
C36B C35B H35D 108.8 . . ?
C34B C35B H35D 108.8 . . ?
H35C C35B H35D 107.7 . . ?
C35A C36A C37A 107.80(19) . . ?
C35A C36A H36A 110.1 . . ?
C37A C36A H36A 110.1 . . ?
C35A C36A H36B 110.1 . . ?
C37A C36A H36B 110.1 . . ?
H36A C36A H36B 108.5 . . ?
C35B C36B C37B 107.7(10) . . ?
C35B C36B H36C 110.2 . . ?
C37B C36B H36C 110.2 . . ?
C35B C36B H36D 110.2 . . ?
C37B C36B H36D 110.2 . . ?
H36C C36B H36D 108.5 . . ?
C36A C37A C38 112.61(19) . . ?
C36A C37A H37A 109.1 . . ?
C38 C37A H37A 109.1 . . ?
C36A C37A H37B 109.1 . . ?
C38 C37A H37B 109.1 . . ?
H37A C37A H37B 107.8 . . ?
C36B C37B C38 119.1(9) . . ?
C36B C37B H37C 107.6 . . ?
C38 C37B H37C 107.6 . . ?
C36B C37B H37D 107.6 . . ?
C38 C37B H37D 107.6 . . ?
H37C C37B H37D 107.0 . . ?
C41B C38 C42B 114.8(5) . . ?
N2A C38 C41A 113.10(18) . . ?
N2A C38 C37A 111.24(17) . . ?
C41A C38 C37A 111.06(17) . . ?
N2A C38 C42A 110.02(16) . . ?
C41A C38 C42A 106.27(17) . . ?
C37A C38 C42A 104.69(16) . . ?
C41B C38 N2B 110.0(6) . . ?
C42B C38 N2B 110.0(6) . . ?
C41B C38 C37B 110.1(6) . . ?
C42B C38 C37B 111.8(6) . . ?
N2B C38 C37B 98.9(6) . . ?
C34A C39A H39A 109.5 . . ?
C34A C39A H39B 109.5 . . ?
H39A C39A H39B 109.5 . . ?
C34A C39A H39C 109.5 . . ?
H39A C39A H39C 109.5 . . ?
H39B C39A H39C 109.5 . . ?
C34B C39B H39D 109.5 . . ?
C34B C39B H39E 109.5 . . ?
H39D C39B H39E 109.5 . . ?
C34B C39B H39F 109.5 . . ?
H39D C39B H39F 109.5 . . ?
H39E C39B H39F 109.5 . . ?
C34A C40A H40A 109.5 . . ?
C34A C40A H40B 109.5 . . ?
H40A C40A H40B 109.5 . . ?
C34A C40A H40C 109.5 . . ?
H40A C40A H40C 109.5 . . ?
H40B C40A H40C 109.5 . . ?
C34B C40B H40D 109.5 . . ?
C34B C40B H40E 109.5 . . ?
H40D C40B H40E 109.5 . . ?
C34B C40B H40F 109.5 . . ?
H40D C40B H40F 109.5 . . ?
H40E C40B H40F 109.5 . . ?
C38 C41A H41A 109.5 . . ?
C38 C41A H41B 109.5 . . ?
H41A C41A H41B 109.5 . . ?
C38 C41A H41C 109.5 . . ?
H41A C41A H41C 109.5 . . ?
H41B C41A H41C 109.5 . . ?
C38 C41B H41D 109.5 . . ?
C38 C41B H41E 109.5 . . ?
H41D C41B H41E 109.5 . . ?
C38 C41B H41F 109.5 . . ?
H41D C41B H41F 109.5 . . ?
H41E C41B H41F 109.5 . . ?
C38 C42A H42A 109.5 . . ?
C38 C42A H42B 109.5 . . ?
H42A C42A H42B 109.5 . . ?
C38 C42A H42C 109.5 . . ?
H42A C42A H42C 109.5 . . ?
H42B C42A H42C 109.5 . . ?
C38 C42B H42D 109.5 . . ?
C38 C42B H42E 109.5 . . ?
H42D C42B H42E 109.5 . . ?
C38 C42B H42F 109.5 . . ?
H42D C42B H42F 109.5 . . ?
H42E C42B H42F 109.5 . . ?

loop_
_geom_torsion_atom_site_label_1
_geom_torsion_atom_site_label_2
_geom_torsion_atom_site_label_3
_geom_torsion_atom_site_label_4
_geom_torsion
_geom_torsion_site_symmetry_1
_geom_torsion_site_symmetry_2
_geom_torsion_site_symmetry_3
_geom_torsion_site_symmetry_4
_geom_torsion_publ_flag
C4 P1 N1A C13A 125.1(3) . . . . ?
C1 P1 N1A C13A -125.0(3) . . . . ?
C4 P1 N1A C17 -62.9(3) . . . . ?
C1 P1 N1A C17 46.9(3) . . . . ?
C4 P1 N1B C17 -34.7(9) . . . . ?
C1 P1 N1B C17 71.3(8) . . . . ?
C4 P1 N1B C13B 124.4(8) . . . . ?
C1 P1 N1B C13B -129.6(8) . . . . ?
N1B P1 C1 C2 -137.1(5) . . . . ?
N1A P1 C1 C2 -134.03(15) . . . . ?
C4 P1 C1 C2 -13.78(13) . . . . ?
N1B P1 C1 Si1 62.1(5) . . . . ?
N1A P1 C1 Si1 65.16(17) . . . . ?
C4 P1 C1 Si1 -174.59(12) . . . . ?
C8 Si1 C1 C2 66.23(19) . . . . ?
C9 Si1 C1 C2 -55.66(17) . . . . ?
C7 Si1 C1 C2 -169.41(17) . . . . ?
C8 Si1 C1 P1 -135.78(16) . . . . ?
C9 Si1 C1 P1 102.33(14) . . . . ?
C7 Si1 C1 P1 -11.43(18) . . . . ?
P1 C1 C2 C3 10.05(18) . . . . ?
Si1 C1 C2 C3 172.29(12) . . . . ?
P1 C1 C2 C5 -166.01(15) . . . . ?
Si1 C1 C2 C5 -3.8(2) . . . . ?
C1 C2 C3 C4 0.5(2) . . . . ?
C5 C2 C3 C4 176.87(16) . . . . ?
C1 C2 C3 C6 -175.76(15) . . . . ?
C5 C2 C3 C6 0.6(2) . . . . ?
C2 C3 C4 P1 -10.86(17) . . . . ?
C6 C3 C4 P1 165.16(14) . . . . ?
C2 C3 C4 Si2 -179.00(12) . . . . ?
C6 C3 C4 Si2 -3.0(2) . . . . ?
N1B P1 C4 C3 127.5(4) . . . . ?
N1A P1 C4 C3 138.64(15) . . . . ?
C1 P1 C4 C3 14.12(13) . . . . ?
N1B P1 C4 Si2 -65.1(4) . . . . ?
N1A P1 C4 Si2 -54.02(17) . . . . ?
C1 P1 C4 Si2 -178.54(12) . . . . ?
C10 Si2 C4 C3 177.95(18) . . . . ?
C11 Si2 C4 C3 -62.93(17) . . . . ?
C12 Si2 C4 C3 58.37(18) . . . . ?
C10 Si2 C4 P1 12.58(18) . . . . ?
C11 Si2 C4 P1 131.70(13) . . . . ?
C12 Si2 C4 P1 -107.00(14) . . . . ?
C17 N1A C13A C18A -74.1(4) . . . . ?
P1 N1A C13A C18A 97.9(3) . . . . ?
C17 N1A C13A C19A 164.6(3) . . . . ?
P1 N1A C13A C19A -23.3(4) . . . . ?
C17 N1A C13A C14A 48.3(4) . . . . ?
P1 N1A C13A C14A -139.6(3) . . . . ?
C17 N1B C13B C19B 76.9(12) . . . . ?
P1 N1B C13B C19B -85.2(13) . . . . ?
C17 N1B C13B C14B -52.5(12) . . . . ?
P1 N1B C13B C14B 145.5(9) . . . . ?
C17 N1B C13B C18B -167.3(8) . . . . ?
P1 N1B C13B C18B 30.7(12) . . . . ?
N1A C13A C14A C15A -53.6(4) . . . . ?
C18A C13A C14A C15A 71.7(3) . . . . ?
C19A C13A C14A C15A -173.5(2) . . . . ?
C19B C13B C14B C15B -76.3(12) . . . . ?
N1B C13B C14B C15B 54.4(12) . . . . ?
C18B C13B C14B C15B 169.4(8) . . . . ?
C13A C14A C15A C16A 59.3(4) . . . . ?
C13B C14B C15B C16B -57.7(11) . . . . ?
C14A C15A C16A C17 -57.6(3) . . . . ?
C14B C15B C16B C17 54.1(9) . . . . ?
C13B N1B C17 C21B -80.4(10) . . . . ?
P1 N1B C17 C21B 79.4(9) . . . . ?
C13B N1B C17 C16B 50.2(9) . . . . ?
P1 N1B C17 C16B -150.0(7) . . . . ?
C13B N1B C17 C20B 163.1(8) . . . . ?
P1 N1B C17 C20B -37.1(9) . . . . ?
C13A N1A C17 C21A -161.8(3) . . . . ?
P1 N1A C17 C21A 26.4(3) . . . . ?
C13A N1A C17 C20A 76.2(4) . . . . ?
P1 N1A C17 C20A -95.7(3) . . . . ?
C13A N1A C17 C16A -44.7(4) . . . . ?
P1 N1A C17 C16A 143.4(2) . . . . ?
C15A C16A C17 C21A 168.6(2) . . . . ?
C15A C16A C17 C20A -73.0(3) . . . . ?
C15A C16A C17 N1A 48.6(3) . . . . ?
C15B C16B C17 N1B -51.0(9) . . . . ?
C15B C16B C17 C21B 84.2(7) . . . . ?
C15B C16B C17 C20B -166.6(7) . . . . ?
C25 P2 N2A C38 -64.9(2) . . . . ?
C22 P2 N2A C38 43.9(2) . . . . ?
C25 P2 N2A C34A 126.3(2) . . . . ?
C22 P2 N2A C34A -125.0(2) . . . . ?
C25 P2 N2B C34B 121.9(8) . . . . ?
C22 P2 N2B C34B -127.4(8) . . . . ?
C25 P2 N2B C38 -40.7(9) . . . . ?
C22 P2 N2B C38 69.9(7) . . . . ?
N2A P2 C22 C23 -132.68(14) . . . . ?
N2B P2 C22 C23 -142.8(4) . . . . ?
C25 P2 C22 C23 -13.96(12) . . . . ?
N2A P2 C22 Si3 64.07(16) . . . . ?
N2B P2 C22 Si3 54.0(4) . . . . ?
C25 P2 C22 Si3 -177.21(11) . . . . ?
C28 Si3 C22 C23 -167.89(16) . . . . ?
C29 Si3 C22 C23 70.88(16) . . . . ?
C30 Si3 C22 C23 -50.16(17) . . . . ?
C28 Si3 C22 P2 -7.11(17) . . . . ?
C29 Si3 C22 P2 -128.34(12) . . . . ?
C30 Si3 C22 P2 110.62(14) . . . . ?
P2 C22 C23 C24 9.71(17) . . . . ?
Si3 C22 C23 C24 174.44(11) . . . . ?
P2 C22 C23 C26 -166.29(14) . . . . ?
Si3 C22 C23 C26 -1.6(2) . . . . ?
C22 C23 C24 C25 1.4(2) . . . . ?
C26 C23 C24 C25 177.68(15) . . . . ?
C22 C23 C24 C27 -175.19(15) . . . . ?
C26 C23 C24 C27 1.1(2) . . . . ?
C23 C24 C25 P2 -11.76(17) . . . . ?
C27 C24 C25 P2 164.56(14) . . . . ?
C23 C24 C25 Si4 -178.01(11) . . . . ?
C27 C24 C25 Si4 -1.7(2) . . . . ?
N2A P2 C25 C24 137.83(13) . . . . ?
N2B P2 C25 C24 133.1(5) . . . . ?
C22 P2 C25 C24 14.80(13) . . . . ?
N2A P2 C25 Si4 -56.85(14) . . . . ?
N2B P2 C25 Si4 -61.6(5) . . . . ?
C22 P2 C25 Si4 -179.88(11) . . . . ?
C33 Si4 C25 C24 68.09(18) . . . . ?
C31 Si4 C25 C24 -166.07(16) . . . . ?
C32 Si4 C25 C24 -52.49(17) . . . . ?
C33 Si4 C25 P2 -94.95(15) . . . . ?
C31 Si4 C25 P2 30.89(16) . . . . ?
C32 Si4 C25 P2 144.47(13) . . . . ?
C38 N2A C34A C40A 164.0(2) . . . . ?
P2 N2A C34A C40A -26.6(3) . . . . ?
C38 N2A C34A C39A -75.3(3) . . . . ?
P2 N2A C34A C39A 94.1(3) . . . . ?
C38 N2A C34A C35A 46.0(3) . . . . ?
P2 N2A C34A C35A -144.6(2) . . . . ?
C38 N2B C34B C39B -171.2(8) . . . . ?
P2 N2B C34B C39B 27.1(13) . . . . ?
C38 N2B C34B C35B -52.4(13) . . . . ?
P2 N2B C34B C35B 145.9(9) . . . . ?
C38 N2B C34B C40B 73.7(14) . . . . ?
P2 N2B C34B C40B -88.0(12) . . . . ?
N2A C34A C35A C36A -53.0(3) . . . . ?
C40A C34A C35A C36A -173.6(2) . . . . ?
C39A C34A C35A C36A 71.2(3) . . . . ?
C39B C34B C35B C36B 175.1(10) . . . . ?
C40B C34B C35B C36B -73.1(14) . . . . ?
N2B C34B C35B C36B 55.3(14) . . . . ?
C34A C35A C36A C37A 59.9(3) . . . . ?
C34B C35B C36B C37B -60.3(14) . . . . ?
C35A C36A C37A C38 -57.9(3) . . . . ?
C35B C36B C37B C38 61.7(13) . . . . ?
C34A N2A C38 C41A 80.1(3) . . . . ?
P2 N2A C38 C41A -88.6(2) . . . . ?
C34A N2A C38 C37A -45.7(3) . . . . ?
P2 N2A C38 C37A 145.61(19) . . . . ?
C34A N2A C38 C42A -161.3(2) . . . . ?
P2 N2A C38 C42A 30.1(3) . . . . ?
C36A C37A C38 N2A 50.7(3) . . . . ?
C36A C37A C38 C41A -76.2(3) . . . . ?
C36A C37A C38 C42A 169.5(2) . . . . ?
C34B N2B C38 C41B 162.4(9) . . . . ?
P2 N2B C38 C41B -35.4(8) . . . . ?
C34B N2B C38 C42B -70.2(11) . . . . ?
P2 N2B C38 C42B 92.0(8) . . . . ?
C34B N2B C38 C37B 47.1(11) . . . . ?
P2 N2B C38 C37B -150.7(7) . . . . ?
C36B C37B C38 C41B -166.5(9) . . . . ?
C36B C37B C38 C42B 64.5(11) . . . . ?
C36B C37B C38 N2B -51.3(11) . . . . ?

_refine_diff_density_max         1.062
_refine_diff_density_min         -0.471
_refine_diff_density_rms         0.078

_shelx_res_file                  
;
TITL PC4(CH3)2(Si(CH3)3)2(C9H18N) in P2(1)/c
    tb13_4.res
    created by SHELXL-2018/3 at 10:54:17 on 16-Jul-2021
CELL 0.71073 12.7167 30.5644 12.3609 90 90.013 90
ZERR 8 0.0003 0.0008 0.0003 0 0.0013 0
LATT 1
SYMM -X,0.5+Y,0.5-Z
SFAC C H N Si P
UNIT 168 336 8 16 8

L.S. 10
PLAN  50
SIZE 0.3 0.26 0.2
TEMP -173
CONF
BOND $H
fmap 2
acta
SHEL 20 0.62
TWIN 1 0 0 0 -1 0 0 0 -1 2
REM <olex2.extras>
REM <HklSrc "%.\\tb13_4.hkl">
REM </olex2.extras>

WGHT    0.060000    3.000000
BASF   0.49898
FVAR       0.10037
P1    5   -0.103949    0.128167    0.395611    11.00000    0.01101    0.01182 =
         0.01345   -0.00010   -0.00029   -0.00121
SI1   4   -0.202988    0.110263    0.639358    11.00000    0.01808    0.02129 =
         0.01476   -0.00110    0.00498    0.00015
SI2   4    0.004080    0.084846    0.176507    11.00000    0.01750    0.02019 =
         0.01226   -0.00196    0.00134   -0.00276
PART 1
N1A   3   -0.018268    0.170308    0.409981    10.75000    0.01168    0.00948 =
         0.02044    0.00303   -0.00494   -0.00482
PART 2
N1B   3   -0.022564    0.168430    0.437099    10.25000    0.02501
PART 0
C1    1   -0.134124    0.094483    0.511344    11.00000    0.01314    0.01782 =
         0.01251    0.00008   -0.00027    0.00143
C2    1   -0.128384    0.051836    0.475828    11.00000    0.01218    0.01375 =
         0.01460    0.00244   -0.00046   -0.00068
C3    1   -0.083982    0.045861    0.367631    11.00000    0.01009    0.01307 =
         0.01467   -0.00108   -0.00045    0.00003
C4    1   -0.053146    0.083549    0.316362    11.00000    0.01235    0.01399 =
         0.01473   -0.00149    0.00079   -0.00156
C5    1   -0.169562    0.012302    0.535758    11.00000    0.02465    0.01873 =
         0.02141    0.00744    0.00389    0.00077
AFIX 137
H5A   2   -0.229606    0.000012    0.496421    11.00000   -1.50000
H5B   2   -0.191908    0.021009    0.608511    11.00000   -1.50000
H5C   2   -0.113878   -0.009754    0.541212    11.00000   -1.50000
AFIX   0
C6    1   -0.081725    0.000593    0.319167    11.00000    0.02023    0.01500 =
         0.02284   -0.00464    0.00174   -0.00157
AFIX 137
H6A   2   -0.153657   -0.008800    0.302723    11.00000   -1.50000
H6B   2   -0.049946   -0.019826    0.370824    11.00000   -1.50000
H6C   2   -0.040106    0.000986    0.252458    11.00000   -1.50000
AFIX   0
C7    1   -0.220343    0.170855    0.655446    11.00000    0.06097    0.02890 =
         0.05225   -0.01089    0.02472   -0.00010
AFIX 137
H7A   2   -0.151449    0.184673    0.665195    11.00000   -1.50000
H7B   2   -0.264364    0.176742    0.718860    11.00000   -1.50000
H7C   2   -0.254284    0.182810    0.590686    11.00000   -1.50000
AFIX   0
C8    1   -0.134976    0.087769    0.759588    11.00000    0.02284    0.10390 =
         0.01345   -0.00142   -0.00058    0.01735
AFIX 137
H8A   2   -0.128279    0.055970    0.752132    11.00000   -1.50000
H8B   2   -0.175775    0.094560    0.824709    11.00000   -1.50000
H8C   2   -0.064880    0.100873    0.765555    11.00000   -1.50000
AFIX   0
C9    1   -0.342661    0.090759    0.638225    11.00000    0.01777    0.06493 =
         0.02070    0.01340    0.00219    0.00134
AFIX 137
H9A   2   -0.379306    0.103173    0.575590    11.00000   -1.50000
H9B   2   -0.377828    0.100149    0.704832    11.00000   -1.50000
H9C   2   -0.343905    0.058752    0.633662    11.00000   -1.50000
AFIX   0
C10   1    0.032953    0.141321    0.129367    11.00000    0.09480    0.02596 =
         0.02456    0.00064    0.02544   -0.01463
AFIX 137
H10A  2   -0.033189    0.157047    0.117376    11.00000   -1.50000
H10B  2    0.072735    0.140046    0.061548    11.00000   -1.50000
H10C  2    0.074538    0.156650    0.184320    11.00000   -1.50000
AFIX   0
C11   1    0.130950    0.053917    0.175671    11.00000    0.02112    0.05181 =
         0.02494   -0.00402    0.00714    0.00586
AFIX 137
H11A  2    0.175374    0.064048    0.235427    11.00000   -1.50000
H11B  2    0.167287    0.058893    0.106855    11.00000   -1.50000
H11C  2    0.116679    0.022602    0.184293    11.00000   -1.50000
AFIX   0
C12   1   -0.088046    0.060514    0.074862    11.00000    0.02891    0.05297 =
         0.02337   -0.01183   -0.00636   -0.00576
AFIX 137
H12A  2   -0.093326    0.028895    0.086836    11.00000   -1.50000
H12B  2   -0.061349    0.066053    0.001767    11.00000   -1.50000
H12C  2   -0.157697    0.073856    0.082765    11.00000   -1.50000
AFIX   0
PART 1
C13A  1   -0.053503    0.215666    0.377091    10.75000    0.02478    0.00870 =
         0.02759    0.00211   -0.01169   -0.00294
PART 2
C13B  1   -0.052461    0.215187    0.406128    10.25000    0.02704
PART 1
C14A  1    0.037242    0.239536    0.318994    10.75000    0.03719    0.01838 =
         0.03005    0.00963   -0.00278   -0.01109
AFIX  23
H14A  2    0.016072    0.270107    0.303952    10.75000   -1.20000
H14B  2    0.051287    0.225003    0.248894    10.75000   -1.20000
AFIX   0
PART 2
C14B  1   -0.021003    0.246894    0.495083    10.25000    0.02138
AFIX  23
H14C  2   -0.035330    0.277239    0.471262    10.25000   -1.20000
H14D  2   -0.063559    0.241099    0.560590    10.25000   -1.20000
AFIX   0
PART 1
C15A  1    0.139062    0.239536    0.387933    10.75000    0.03232    0.02686 =
         0.04902    0.00478   -0.00749   -0.02341
AFIX  23
H15A  2    0.195951    0.254894    0.348612    10.75000   -1.20000
H15B  2    0.126581    0.255038    0.457072    10.75000   -1.20000
AFIX   0
PART 2
C15B  1    0.093760    0.242170    0.521807    10.25000    0.03096
AFIX  23
H15C  2    0.135880    0.250293    0.457524    10.25000   -1.20000
H15D  2    0.111784    0.262806    0.580692    10.25000   -1.20000
AFIX   0
PART 1
C16A  1    0.171312    0.192319    0.410151    10.75000    0.01739    0.03404 =
         0.03601   -0.00101   -0.00329   -0.01295
AFIX  23
H16A  2    0.235832    0.192501    0.454982    10.75000   -1.20000
H16B  2    0.188969    0.178151    0.340461    10.75000   -1.20000
AFIX   0
PART 2
C16B  1    0.121827    0.198594    0.554691    10.25000    0.02498
AFIX  23
H16C  2    0.087906    0.191835    0.624807    10.25000   -1.20000
H16D  2    0.198936    0.196809    0.564819    10.25000   -1.20000
AFIX   0
PART 0
C17   1    0.086633    0.164211    0.468346    11.00000    0.01484    0.02311 =
         0.01958   -0.00368   -0.00353   -0.00529
PART 1
C18A  1   -0.091421    0.243743    0.471383    10.75000    0.04283    0.01492 =
         0.03447    0.00146   -0.00325    0.00491
AFIX 137
H18A  2   -0.148974    0.228727    0.508803    10.75000   -1.50000
H18B  2   -0.116428    0.271969    0.443941    10.75000   -1.50000
H18C  2   -0.033218    0.248569    0.521971    10.75000   -1.50000
AFIX   0
PART 2
C18B  1   -0.177943    0.216508    0.400605    10.25000    0.02901
AFIX 137
H18D  2   -0.202236    0.198595    0.339778    10.25000   -1.50000
H18E  2   -0.201402    0.246774    0.390465    10.25000   -1.50000
H18F  2   -0.207161    0.204966    0.468182    10.25000   -1.50000
AFIX   0
PART 1
C19A  1   -0.143867    0.213687    0.293963    10.75000    0.03568    0.01607 =
         0.04057    0.01156   -0.02169   -0.00402
AFIX 137
H19A  2   -0.123134    0.195017    0.233143    10.75000   -1.50000
H19B  2   -0.159066    0.243238    0.267466    10.75000   -1.50000
H19C  2   -0.206810    0.201548    0.328468    10.75000   -1.50000
AFIX   0
PART 2
C19B  1   -0.016841    0.229656    0.296516    10.25000    0.02894
AFIX 137
H19D  2    0.059677    0.233466    0.296755    10.25000   -1.50000
H19E  2   -0.050669    0.257494    0.278171    10.25000   -1.50000
H19F  2   -0.036191    0.207489    0.242798    10.25000   -1.50000
AFIX   0
PART 1
C20A  1    0.078465    0.177805    0.585242    10.75000    0.03253    0.03330 =
         0.01846   -0.00543   -0.01129    0.00353
AFIX 137
H20A  2    0.062323    0.209113    0.589349    10.75000   -1.50000
H20B  2    0.145407    0.172048    0.621865    10.75000   -1.50000
H20C  2    0.022354    0.161093    0.620525    10.75000   -1.50000
AFIX   0
PART 2
C20B  1    0.098726    0.117269    0.533609    10.25000    0.02024
AFIX 137
H20D  2    0.052458    0.117307    0.597001    10.25000   -1.50000
H20E  2    0.171805    0.113536    0.557037    10.25000   -1.50000
H20F  2    0.079085    0.093135    0.485477    10.25000   -1.50000
AFIX   0
PART 1
C21A  1    0.123244    0.117701    0.462234    10.75000    0.01411    0.02573 =
         0.03348   -0.00215   -0.01063    0.00106
AFIX 137
H21A  2    0.071740    0.098658    0.497730    10.75000   -1.50000
H21B  2    0.191345    0.114936    0.498723    10.75000   -1.50000
H21C  2    0.130603    0.109079    0.386251    10.75000   -1.50000
AFIX   0
PART 2
C21B  1    0.169913    0.161084    0.380631    10.25000    0.02520
AFIX 137
H21D  2    0.160821    0.133703    0.340451    10.25000   -1.50000
H21E  2    0.239892    0.161615    0.413826    10.25000   -1.50000
H21F  2    0.162760    0.185917    0.331019    10.25000   -1.50000
AFIX   0

PART 0
P2    5    0.395408    0.127197    0.090704    11.00000    0.01142    0.01091 =
         0.01155    0.00122   -0.00127    0.00036
SI3   4    0.498744    0.084414    0.313718    11.00000    0.01656    0.01460 =
         0.01098    0.00096   -0.00180    0.00050
SI4   4    0.303026    0.108762   -0.154819    11.00000    0.01717    0.01751 =
         0.01520    0.00174   -0.00705   -0.00141
PART 1
N2A   3    0.477118    0.168625    0.057105    10.75000    0.01094    0.00361 =
         0.01280    0.00053   -0.00048    0.00018
PART 2
N2B   3    0.484627    0.170157    0.085227    10.25000    0.03211
PART 0
C22   1    0.447115    0.083393    0.171638    11.00000    0.01259    0.01237 =
         0.01180    0.00144   -0.00159    0.00036
C23   1    0.414981    0.045229    0.121395    11.00000    0.01104    0.01129 =
         0.01416    0.00106    0.00003   -0.00025
C24   1    0.367810    0.050426    0.015121    11.00000    0.01111    0.01405 =
         0.01253   -0.00240   -0.00001    0.00184
C25   1    0.363687    0.092938   -0.022352    11.00000    0.01096    0.01357 =
         0.01315   -0.00053   -0.00057    0.00067
C26   1    0.419130    0.000148    0.170868    11.00000    0.02033    0.01235 =
         0.02031    0.00204   -0.00229   -0.00109
AFIX 137
H26A  2    0.348051   -0.008955    0.191630    11.00000   -1.50000
H26B  2    0.464313    0.000693    0.235090    11.00000   -1.50000
H26C  2    0.447721   -0.020582    0.118026    11.00000   -1.50000
AFIX   0
C27   1    0.322859    0.010757   -0.041248    11.00000    0.02242    0.01428 =
         0.01888   -0.00450   -0.00268   -0.00080
AFIX 137
H27A  2    0.380028   -0.009252   -0.060691    11.00000   -1.50000
H27B  2    0.285756    0.019973   -0.106902    11.00000   -1.50000
H27C  2    0.273633   -0.004183    0.007282    11.00000   -1.50000
AFIX   0
C28   1    0.509235    0.140687    0.369908    11.00000    0.07101    0.02276 =
         0.01918   -0.00535   -0.01591    0.01260
AFIX 137
H28A  2    0.559464    0.157656    0.326851    11.00000   -1.50000
H28B  2    0.533607    0.139189    0.445035    11.00000   -1.50000
H28C  2    0.440163    0.154871    0.367449    11.00000   -1.50000
AFIX   0
C29   1    0.631478    0.058458    0.318695    11.00000    0.01995    0.02831 =
         0.02344   -0.00077   -0.00779    0.00381
AFIX 137
H29A  2    0.630882    0.031457    0.275942    11.00000   -1.50000
H29B  2    0.649489    0.051606    0.393901    11.00000   -1.50000
H29C  2    0.683772    0.078681    0.288857    11.00000   -1.50000
AFIX   0
C30   1    0.407905    0.054664    0.408243    11.00000    0.03433    0.04527 =
         0.01962    0.01166    0.00537   -0.00207
AFIX 137
H30A  2    0.336574    0.066420    0.400774    11.00000   -1.50000
H30B  2    0.432059    0.058624    0.482897    11.00000   -1.50000
H30C  2    0.407680    0.023425    0.390384    11.00000   -1.50000
AFIX   0
C31   1    0.339663    0.165390   -0.194569    11.00000    0.05874    0.02145 =
         0.03595    0.00918   -0.02333   -0.00503
AFIX 137
H31A  2    0.311900    0.186103   -0.141221    11.00000   -1.50000
H31B  2    0.309976    0.172003   -0.265890    11.00000   -1.50000
H31C  2    0.416430    0.167924   -0.197558    11.00000   -1.50000
AFIX   0
C32   1    0.358774    0.075172   -0.269339    11.00000    0.02515    0.05391 =
         0.01672   -0.00169    0.00069    0.00832
AFIX 137
H32A  2    0.435622    0.077571   -0.269258    11.00000   -1.50000
H32B  2    0.331108    0.086033   -0.338297    11.00000   -1.50000
H32C  2    0.338544    0.044468   -0.259934    11.00000   -1.50000
AFIX   0
C33   1    0.158336    0.100980   -0.153887    11.00000    0.01316    0.08370 =
         0.02466   -0.00972   -0.00435    0.00795
AFIX 137
H33A  2    0.141344    0.073005   -0.119316    11.00000   -1.50000
H33B  2    0.131976    0.100942   -0.228393    11.00000   -1.50000
H33C  2    0.125263    0.124881   -0.113459    11.00000   -1.50000
AFIX   0
PART 1
C34A  1    0.441942    0.214361    0.086516    10.75000    0.02689    0.00376 =
         0.01324   -0.00023   -0.00404    0.00121
PART 2
C34B  1    0.447533    0.217022    0.115069    10.25000    0.03412
PART 1
C35A  1    0.478251    0.246357   -0.002363    10.75000    0.04043    0.00759 =
         0.02019    0.00579   -0.00824   -0.00328
AFIX  23
H35A  2    0.438168    0.240271   -0.069363    10.75000   -1.20000
H35B  2    0.461405    0.276585    0.020607    10.75000   -1.20000
AFIX   0
PART 2
C35B  1    0.538688    0.240547    0.169559    10.25000    0.03535
AFIX  23
H35C  2    0.517360    0.271053    0.185147    10.25000   -1.20000
H35D  2    0.553727    0.226071    0.239521    10.25000   -1.20000
AFIX   0
PART 1
C36A  1    0.595366    0.243530   -0.027373    10.75000    0.03544    0.01425 =
         0.02842    0.00896   -0.00417   -0.01396
AFIX  23
H36A  2    0.636987    0.250416    0.038143    10.75000   -1.20000
H36B  2    0.614182    0.264763   -0.084670    10.75000   -1.20000
AFIX   0
PART 2
C36B  1    0.634351    0.241215    0.105235    10.25000    0.04963
AFIX  23
H36C  2    0.690590    0.257099    0.144293    10.25000   -1.20000
H36D  2    0.621489    0.256216    0.035491    10.25000   -1.20000
AFIX   0
PART 1
C37A  1    0.618918    0.196723   -0.065430    10.75000    0.02192    0.01949 =
         0.01864    0.00490    0.00145   -0.00986
AFIX  23
H37A  2    0.695005    0.194069   -0.081039    10.75000   -1.20000
H37B  2    0.580185    0.191038   -0.133476    10.75000   -1.20000
AFIX   0
PART 2
C37B  1    0.666955    0.194393    0.085645    10.25000    0.04236
AFIX  23
H37C  2    0.680280    0.180808    0.157051    10.25000   -1.20000
H37D  2    0.734906    0.194954    0.046601    10.25000   -1.20000
AFIX   0
PART 0
C38   1    0.587845    0.162033    0.018882    11.00000    0.01548    0.01843 =
         0.01854    0.00212   -0.00062   -0.00465
PART 1
C39A  1    0.484673    0.230120    0.195364    10.75000    0.05890    0.01190 =
         0.01746   -0.00570   -0.01169    0.01022
AFIX 137
H39A  2    0.461595    0.210148    0.252659    10.75000   -1.50000
H39B  2    0.458128    0.259607    0.210315    10.75000   -1.50000
H39C  2    0.561686    0.230706    0.192893    10.75000   -1.50000
AFIX   0
PART 2
C39B  1    0.356047    0.215015    0.193325    10.25000    0.03178
AFIX 137
H39D  2    0.292624    0.205609    0.154745    10.25000   -1.50000
H39E  2    0.344333    0.244046    0.224747    10.25000   -1.50000
H39F  2    0.371982    0.194092    0.251124    10.25000   -1.50000
AFIX   0
PART 1
C40A  1    0.322566    0.217450    0.092540    10.75000    0.02885    0.01554 =
         0.02543    0.00045    0.00405    0.01329
AFIX 137
H40A  2    0.291837    0.205590    0.026003    10.75000   -1.50000
H40B  2    0.301778    0.248147    0.100732    10.75000   -1.50000
H40C  2    0.297259    0.200602    0.154762    10.75000   -1.50000
AFIX   0
PART 2
C40B  1    0.401001    0.244166    0.021260    10.25000    0.03700
AFIX 137
H40D  2    0.452507    0.246116   -0.037505    10.25000   -1.50000
H40E  2    0.384021    0.273638    0.047133    10.25000   -1.50000
H40F  2    0.336934    0.229976   -0.005407    10.25000   -1.50000
AFIX   0
PART 1
C41A  1    0.667630    0.160329    0.111326    10.75000    0.01660    0.02459 =
         0.02054    0.00055   -0.00708   -0.00094
AFIX 137
H41A  2    0.677793    0.189805    0.140728    10.75000   -1.50000
H41B  2    0.734809    0.149143    0.084068    10.75000   -1.50000
H41C  2    0.641429    0.140949    0.168439    10.75000   -1.50000
AFIX   0
PART 2
C41B  1    0.621273    0.116729    0.030995    10.25000    0.03062
AFIX 137
H41D  2    0.629647    0.109924    0.107992    10.25000   -1.50000
H41E  2    0.688511    0.112450   -0.006255    10.25000   -1.50000
H41F  2    0.568157    0.097325   -0.000601    10.25000   -1.50000
AFIX   0
PART 1
C42A  1    0.597348    0.117490   -0.042169    10.75000    0.01271    0.01868 =
         0.02107   -0.00602    0.00633   -0.00171
AFIX 137
H42A  2    0.579819    0.093505    0.007255    10.75000   -1.50000
H42B  2    0.669509    0.113790   -0.068433    10.75000   -1.50000
H42C  2    0.548681    0.117216   -0.103649    10.75000   -1.50000
AFIX   0
PART 2
C42B  1    0.572988    0.176863   -0.096195    10.25000    0.03340
AFIX 137
H42D  2    0.508034    0.164223   -0.125252    10.25000   -1.50000
H42E  2    0.632860    0.167166   -0.139961    10.25000   -1.50000
H42F  2    0.568394    0.208858   -0.098316    10.25000   -1.50000
AFIX   0
HKLF 4


REM  PC4(CH3)2(Si(CH3)3)2(C9H18N) in P2(1)/c
REM wR2 = 0.1277, GooF = S = 1.040, Restrained GooF = 1.040 for all data
REM R1 = 0.0490 for 17938 Fo > 4sig(Fo) and 0.0577 for all 20288 data
REM 556 parameters refined using 0 restraints

END

WGHT      0.0586      2.9502

REM Highest difference peak  1.062,  deepest hole -0.471,  1-sigma level  0.078
Q1    1   0.2759  0.1731 -0.1598  11.00000  0.05    1.06
Q2    1  -0.1531  0.1625  0.6878  11.00000  0.05    1.03
Q3    1   0.3703  0.0985 -0.2736  11.00000  0.05    0.69
Q4    1   0.4250  0.0632  0.1589  11.00000  0.05    0.52
Q5    1  -0.3360  0.1136  0.6406  11.00000  0.05    0.51
Q6    1  -0.1194  0.1162  0.4542  11.00000  0.05    0.51
Q7    1  -0.0181  0.0805  0.2289  11.00000  0.05    0.50
Q8    1  -0.1478  0.0683  0.7643  11.00000  0.05    0.49
Q9    1   0.3832  0.1032  0.0196  11.00000  0.05    0.48
Q10   1  -0.0499  0.0685  0.3603  11.00000  0.05    0.47
Q11   1  -0.1420  0.0739  0.4875  11.00000  0.05    0.46
Q12   1   0.1587  0.0838 -0.1237  11.00000  0.05    0.46
Q13   1   0.5031  0.1027  0.3452  11.00000  0.05    0.46
Q14   1  -0.1832  0.1027  0.6799  11.00000  0.05    0.45
Q15   1  -0.0742  0.0640  0.3412  11.00000  0.05    0.45
Q16   1   0.3616  0.0743  0.0115  11.00000  0.05    0.45
Q17   1  -0.0388  0.0765  0.1769  11.00000  0.05    0.45
Q18   1   0.3257  0.0894 -0.2221  11.00000  0.05    0.45
Q19   1   0.3971  0.1184  0.1421  11.00000  0.05    0.44
Q20   1   0.4131  0.1117  0.1227  11.00000  0.05    0.44
Q21   1   0.2984  0.1270 -0.1326  11.00000  0.05    0.42
Q22   1   0.3968  0.0459  0.0609  11.00000  0.05    0.42
Q23   1  -0.0603  0.0988  0.3551  11.00000  0.05    0.41
Q24   1  -0.0650  0.1432  0.4167  11.00000  0.05    0.41
Q25   1   0.4812  0.0865  0.2210  11.00000  0.05    0.41
Q26   1  -0.0796  0.0233  0.3407  11.00000  0.05    0.40
Q27   1  -0.1034  0.0506  0.4159  11.00000  0.05    0.39
Q28   1   0.2609  0.1044 -0.1244  11.00000  0.05    0.39
Q29   1   0.0889  0.1727  0.5195  11.00000  0.05    0.39
Q30   1   0.3202  0.1087 -0.0972  11.00000  0.05    0.38
Q31   1  -0.1630  0.0984  0.5682  11.00000  0.05    0.37
Q32   1  -0.0951  0.1267  0.3581  11.00000  0.05    0.37
Q33   1   0.4787  0.0717  0.3637  11.00000  0.05    0.37
Q34   1   0.5625  0.1415  0.3446  11.00000  0.05    0.37
Q35   1   0.0019  0.0972  0.1608  11.00000  0.05    0.37
Q36   1   0.0787  0.0632  0.1783  11.00000  0.05    0.36
Q37   1   0.0022  0.1239  0.1555  11.00000  0.05    0.36
Q38   1   0.0204  0.1685  0.4433  11.00000  0.05    0.36
Q39   1   0.1150  0.2297  0.5387  11.00000  0.05    0.35
Q40   1   0.0202  0.2435  0.5199  11.00000  0.05    0.35
Q41   1   0.3563  0.1338  0.1233  11.00000  0.05    0.35
Q42   1   0.6208  0.1669  0.0659  11.00000  0.05    0.35
Q43   1  -0.2010  0.1267  0.6434  11.00000  0.05    0.34
Q44   1   0.5169  0.1581  0.1154  11.00000  0.05    0.34
Q45   1   0.5360  0.1639  0.0398  11.00000  0.05    0.34
Q46   1  -0.1462  0.0333  0.5019  11.00000  0.05    0.33
Q47   1  -0.0428  0.2283  0.4434  11.00000  0.05    0.33
Q48   1   0.4254  0.0994  0.1574  11.00000  0.05    0.33
Q49   1   0.0799  0.2478  0.5002  11.00000  0.05    0.33
Q50   1   0.5994  0.1834 -0.0223  11.00000  0.05    0.33
;
_shelx_res_checksum              24073

_shelx_hkl_file                  
;
   1   0   0    0.04    0.05
   1   0   0    0.01    0.03
   1   0   0   -0.02    0.03
  -1   0   0    0.07    0.03
   1   0   0    0.00    0.03
  -1   0   0    0.08    0.04
  -1   0   0    0.07    0.04
  -1   0   0    0.04    0.04
  -2   0   0  693.34   16.41
  -2   0   0  673.11   16.40
   3   0   0    0.15    0.07
  -3   0   0    0.10    0.09
  -3   0   0    0.11    0.06
  -3   0   0   -0.01    0.07
  -3   0   0    0.07    0.07
  -4   0   0  685.14   16.85
  -4   0   0  697.08   16.83
  -4   0   0  726.91   17.00
  -4   0   0  703.03   16.88
   4   0   0  691.69   16.82
   5   0   0    3.52    0.20
   5   0   0    3.34    0.17
  -5   0   0    4.24    0.20
  -5   0   0    3.52    0.22
  -5   0   0    4.60    0.20
  -5   0   0    3.26    0.19
   6   0   0   41.91    1.08
  -6   0   0   40.81    1.10
   6   0   0   43.17    1.11
  -6   0   0   41.88    1.12
  -6   0   0   41.57    1.10
  -6   0   0   42.68    1.14
  -7   0   0    1.00    0.17
  -7   0   0    0.81    0.15
   7   0   0    1.71    0.18
   7   0   0    0.72    0.13
  -7   0   0    1.03    0.19
  -7   0   0    0.86    0.14
   8   0   0   27.53    0.80
  -8   0   0   27.09    0.84
  -8   0   0   27.79    0.81
   8   0   0   27.79    0.76
  -8   0   0   27.49    0.79
  -8   0   0   26.84    0.79
   9   0   0   -0.06    0.14
   9   0   0    0.33    0.12
  -9   0   0    0.14    0.12
  -9   0   0    0.23    0.15
  -9   0   0    0.04    0.17
  -9   0   0    0.29    0.15
 -10   0   0  139.12    3.45
 -10   0   0  138.01    3.48
  10   0   0  136.55    3.47
 -10   0   0  139.48    3.53
 -10   0   0  137.93    3.46
  10   0   0  138.64    3.41
  11   0   0    5.24    0.28
 -11   0   0    6.06    0.38
  11   0   0    5.21    0.35
 -11   0   0    5.81    0.39
 -11   0   0    5.64    0.35
 -11   0   0    5.01    0.31
 -12   0   0    7.20    0.43
 -12   0   0    6.84    0.38
  12   0   0    7.18    0.41
 -12   0   0    7.16    0.40
 -12   0   0    8.06    0.47
 -12   0   0    7.20    0.35
  12   0   0    6.62    0.32
  13   0   0    0.19    0.14
 -13   0   0    0.18    0.19
 -13   0   0    0.42    0.16
 -13   0   0    0.37    0.20
 -13   0   0    0.29    0.24
 -13   0   0    0.46    0.26
 -14   0   0    4.64    0.37
 -14   0   0    3.88    0.34
 -14   0   0    4.09    0.44
 -14   0   0    3.26    0.38
 -14   0   0    3.87    0.28
 -15   0   0    0.52    0.17
 -15   0   0    0.15    0.21
 -15   0   0    0.08    0.28
 -15   0   0   -0.09    0.22
 -15   0   0    0.36    0.20
 -16   0   0    1.11    0.29
 -16   0   0    0.56    0.25
 -16   0   0    0.64    0.32
 -17   0   0    0.38    0.31
 -17   0   0    0.28    0.34
 -18   0   0   -0.45    0.25
 -18   0   0   -0.54    0.32
 -19   0   0    0.04    0.36
 -19   0   0   -0.31    0.30
 -20   0   0    6.88    0.69
  -1  -1   0    0.13    0.03
  -1  -1   0    0.00    0.03
  -1  -1   0    0.04    0.02
  -1  -1   0    0.03    0.02
  -1  -1   0    0.02    0.03
   1  -1   0    0.05    0.02
   1  -1   0    0.02    0.03
  -1  -1   0    0.01    0.03
   1   1   0   -0.01    0.02
   1   1   0   -0.01    0.02
  -1   1   0   -0.01    0.03
   1   1   0    0.04    0.03
  -1   1   0    0.07    0.02
   1   1   0    0.00    0.02
  -1   1   0    0.05    0.02
  -1   1   0    0.03    0.03
   2  -1   0  103.51    2.52
  -2  -1   0  104.17    2.51
  -2  -1   0  104.70    2.53
  -2  -1   0  103.40    2.52
  -2   1   0  103.49    2.51
   2   1   0  102.43    2.51
   2   1   0  104.68    2.50
  -2   1   0  111.52    2.53
  -3  -1   0    0.34    0.08
   3  -1   0    0.17    0.07
  -3  -1   0    0.36    0.07
  -3  -1   0    0.48    0.09
  -3  -1   0    0.30    0.10
  -3   1   0    0.37    0.08
   3   1   0    0.29    0.06
  -3   1   0    0.36    0.09
   3   1   0    0.30    0.08
  -3   1   0    0.25    0.07
  -4  -1   0    0.20    0.08
   4  -1   0    0.00    0.08
  -4  -1   0    0.05    0.09
  -4  -1   0    0.10    0.08
  -4  -1   0    0.10    0.10
   4   1   0   -0.22    0.08
  -4   1   0    0.00    0.08
  -4   1   0   -0.26    0.09
   4   1   0    0.00    0.06
  -4   1   0    0.03    0.08
  -5  -1   0    0.90    0.13
  -5  -1   0    0.78    0.12
  -5  -1   0    0.73    0.11
  -5  -1   0    0.69    0.14
   5  -1   0    0.70    0.11
  -5   1   0    0.65    0.10
  -5   1   0    0.56    0.12
  -5   1   0    0.84    0.12
   5   1   0    0.96    0.10
   5   1   0    0.47    0.11
  -5   1   0    0.71    0.14
   6  -1   0   52.15    1.37
  -6  -1   0   54.99    1.41
  -6  -1   0   53.17    1.38
  -6  -1   0   52.39    1.37
  -6  -1   0   53.69    1.36
  -6   1   0   54.57    1.41
   6   1   0   53.19    1.34
   6   1   0   51.33    1.37
  -6   1   0   53.87    1.38
  -6   1   0   54.36    1.37
  -6   1   0   51.89    1.36
  -7  -1   0   15.59    0.51
   7  -1   0   14.04    0.52
  -7  -1   0   20.04    0.57
  -7  -1   0   16.75    0.54
   7  -1   0   16.90    0.51
  -7  -1   0   18.59    0.59
  -7   1   0   15.75    0.54
  -7   1   0   20.22    0.55
  -7   1   0   19.97    0.55
   7   1   0   15.59    0.49
  -7   1   0   16.60    0.58
   7   1   0   14.72    0.52
  -8  -1   0    4.60    0.25
  -8  -1   0    4.66    0.30
   8  -1   0    4.85    0.23
   8  -1   0    4.86    0.25
  -8  -1   0    4.37    0.28
  -8  -1   0    4.61    0.26
  -8   1   0    4.99    0.28
  -8   1   0    5.10    0.29
   8   1   0    4.62    0.22
  -8   1   0    4.58    0.24
  -8   1   0    4.78    0.26
   8   1   0    4.55    0.26
   9  -1   0    1.05    0.18
  -9  -1   0    0.95    0.19
   9  -1   0    1.18    0.15
  -9  -1   0    1.21    0.19
  -9  -1   0    1.14    0.21
  -9  -1   0    1.30    0.17
  -9   1   0    1.03    0.21
   9   1   0    0.94    0.14
  -9   1   0    1.05    0.18
  -9   1   0    1.09    0.17
  -9   1   0    1.32    0.17
   9   1   0    0.99    0.17
 -10  -1   0   11.23    0.45
 -10  -1   0   11.10    0.48
  10  -1   0   12.49    0.43
 -10  -1   0   11.00    0.52
  10  -1   0   11.73    0.47
 -10  -1   0   11.07    0.47
 -10   1   0   12.81    0.51
 -10   1   0   11.59    0.52
 -10   1   0   12.69    0.47
 -10   1   0   11.95    0.46
  10   1   0   11.38    0.41
  10   1   0   11.55    0.48
 -11  -1   0    0.15    0.22
 -11  -1   0    0.14    0.16
  11  -1   0   -0.08    0.16
 -11  -1   0    0.33    0.19
  11  -1   0    0.25    0.14
 -11  -1   0    0.03    0.18
 -11   1   0    0.32    0.14
 -11   1   0   -0.02    0.21
  11   1   0   -0.01    0.13
 -11   1   0    0.18    0.17
  11   1   0   -0.21    0.18
 -11   1   0    0.04    0.15
 -11   1   0    0.30    0.19
 -12  -1   0   12.60    0.52
  12  -1   0   12.97    0.48
 -12  -1   0   13.19    0.60
 -12  -1   0   13.42    0.55
 -12  -1   0   12.63    0.55
 -12  -1   0   13.12    0.48
 -12   1   0   12.92    0.60
  12   1   0   12.79    0.55
 -12   1   0   13.42    0.49
 -12   1   0   13.30    0.57
 -12   1   0   13.19    0.53
  12   1   0   12.74    0.47
 -12   1   0   13.60    0.54
 -13  -1   0    0.38    0.20
 -13  -1   0    0.49    0.16
 -13  -1   0    0.58    0.20
 -13  -1   0    0.15    0.25
  13  -1   0    0.45    0.16
 -13  -1   0    0.00    0.23
 -13   1   0    0.64    0.26
 -13   1   0    0.34    0.16
 -13   1   0    0.39    0.20
  13   1   0    0.59    0.22
 -13   1   0    0.17    0.19
 -13   1   0    0.19    0.18
  13   1   0    0.38    0.15
 -14  -1   0    4.72    0.30
 -14  -1   0    4.89    0.34
 -14  -1   0    5.58    0.49
 -14  -1   0    5.02    0.43
 -14   1   0    5.55    0.38
 -14   1   0    4.85    0.31
 -14   1   0    4.82    0.39
 -14   1   0    5.11    0.38
 -14   1   0    5.28    0.48
 -15  -1   0   -0.02    0.27
 -15  -1   0    0.11    0.20
 -15  -1   0    0.41    0.24
 -15  -1   0    0.13    0.15
 -15   1   0    0.12    0.21
 -15   1   0   -0.05    0.16
 -15   1   0   -0.19    0.27
 -15   1   0    0.21    0.25
 -15   1   0   -0.04    0.20
 -16  -1   0    0.00    0.26
 -16  -1   0    0.28    0.22
 -16  -1   0   -0.18    0.29
 -16   1   0    0.51    0.31
 -16   1   0   -0.07    0.20
 -16   1   0    0.64    0.27
 -17  -1   0    1.11    0.34
 -17  -1   0    1.03    0.38
 -17   1   0    1.29    0.38
 -17   1   0    2.00    0.38
 -18  -1   0    1.42    0.42
 -18  -1   0    1.56    0.38
 -18   1   0    1.26    0.47
 -18   1   0    1.28    0.37
 -19  -1   0   -0.31    0.33
 -19  -1   0   -0.04    0.31
 -19   1   0   -0.30    0.26
 -19   1   0    0.35    0.37
 -20  -1   0    1.18    0.45
 -20  -1   0   -0.26    0.40
 -20   1   0    0.61    0.41
  -1  -2   0    0.00    0.03
  -1  -2   0    0.00    0.03
  -1  -2   0    0.01    0.03
  -1  -2   0    0.02    0.03
  -1  -2   0    0.00    0.02
  -1  -2   0    0.00    0.02
  -1  -2   0    0.03    0.02
   1  -2   0   -0.02    0.02
   1   2   0    0.02    0.02
   1   2   0    0.04    0.03
  -1   2   0   -0.01    0.03
   1   2   0   -0.02    0.02
  -1   2   0    0.06    0.04
   1   2   0    0.07    0.03
  -1   2   0    0.00    0.02
  -1   2   0    0.13    0.04
  -2  -2   0   27.78    0.70
  -2  -2   0   28.55    0.71
  -2  -2   0   27.33    0.68
  -2  -2   0   27.76    0.70
  -2   2   0   27.74    0.71
  -2   2   0   28.04    0.70
   2   2   0   26.95    0.69
  -2   2   0   27.68    0.69
   2   2   0   27.54    0.68
  -3  -2   0    1.62    0.12
  -3  -2   0    1.15    0.12
  -3  -2   0    1.75    0.12
  -3  -2   0    1.52    0.10
   3  -2   0    1.02    0.10
   3   2   0    1.33    0.09
   3   2   0    1.11    0.10
  -3   2   0    1.56    0.13
  -3   2   0    1.30    0.11
  -3   2   0    1.50    0.11
   4  -2   0  108.58    2.64
  -4  -2   0  107.04    2.63
  -4  -2   0  109.19    2.65
  -4  -2   0  106.53    2.65
  -4   2   0  108.49    2.63
  -4   2   0  107.22    2.66
   4   2   0  109.29    2.64
  -4   2   0  108.08    2.64
   4   2   0  110.71    2.61
  -5  -2   0    0.13    0.09
  -5  -2   0    0.16    0.10
  -5  -2   0    0.20    0.12
  -5  -2   0    0.12    0.10
   5  -2   0    0.17    0.10
   5   2   0    0.26    0.10
   5   2   0    0.23    0.08
  -5   2   0    0.03    0.12
  -5   2   0    0.14    0.09
  -5   2   0    0.37    0.11
  -6  -2   0    0.02    0.09
   6  -2   0   -0.09    0.11
  -6  -2   0    0.15    0.13
  -6  -2   0    0.16    0.12
  -6  -2   0   -0.05    0.13
  -6   2   0    0.14    0.12
  -6   2   0    0.04    0.14
  -6   2   0    0.06    0.10
   6   2   0   -0.10    0.10
   6   2   0    0.00    0.08
  -7  -2   0    0.02    0.12
  -7  -2   0    0.07    0.10
  -7  -2   0    0.26    0.15
  -7  -2   0   -0.02    0.11
  -7   2   0   -0.27    0.15
   7   2   0    0.40    0.10
  -7   2   0   -0.09    0.12
  -7   2   0   -0.43    0.14
   7   2   0   -0.51    0.12
  -7   2   0   -0.12    0.11
  -8  -2   0    5.67    0.29
  -8  -2   0    5.77    0.28
  -8  -2   0    5.30    0.26
   8  -2   0    5.10    0.24
   8  -2   0    4.69    0.26
  -8  -2   0    5.62    0.31
  -8   2   0    5.25    0.31
   8   2   0    5.80    0.24
  -8   2   0    5.58    0.27
  -8   2   0    4.92    0.28
   8   2   0    5.29    0.27
  -8   2   0    5.53    0.27
  -9  -2   0    0.44    0.14
   9  -2   0    0.32    0.12
  -9  -2   0    0.30    0.16
   9  -2   0    0.27    0.15
  -9  -2   0    0.23    0.14
  -9  -2   0    0.13    0.17
  -9   2   0    0.52    0.15
  -9   2   0    0.50    0.17
   9   2   0    0.08    0.12
  -9   2   0    0.64    0.15
   9   2   0    0.33    0.11
  -9   2   0    0.57    0.19
  10  -2   0    5.06    0.26
 -10  -2   0    4.65    0.31
 -10  -2   0    4.03    0.27
 -10  -2   0    4.26    0.30
 -10  -2   0    4.13    0.34
 -10   2   0    3.94    0.35
  10   2   0    4.23    0.30
  10   2   0    4.30    0.24
 -10   2   0    4.67    0.29
 -10   2   0    4.79    0.27
 -10   2   0    4.10    0.32
 -10   2   0    4.32    0.30
 -11  -2   0    0.17    0.18
 -11  -2   0    0.40    0.18
 -11  -2   0    0.28    0.22
 -11  -2   0    0.17    0.16
  11  -2   0    0.37    0.15
  11   2   0   -0.15    0.16
 -11   2   0    0.22    0.17
 -11   2   0   -0.25    0.19
 -11   2   0    0.26    0.18
  11   2   0    0.21    0.13
 -11   2   0    0.42    0.21
 -11   2   0    0.11    0.14
 -12  -2   0    2.89    0.35
 -12  -2   0    3.21    0.28
 -12  -2   0    2.84    0.31
 -12  -2   0    3.01    0.32
  12  -2   0    3.47    0.27
 -12   2   0    3.43    0.32
 -12   2   0    3.29    0.26
 -12   2   0    3.27    0.30
  12   2   0    3.20    0.32
 -12   2   0    2.94    0.29
  12   2   0    3.11    0.24
 -12   2   0    2.76    0.34
 -13  -2   0    0.01    0.17
 -13  -2   0   -0.13    0.19
 -13  -2   0   -0.09    0.23
  13  -2   0    0.13    0.16
 -13  -2   0   -0.05    0.13
 -13  -2   0    0.37    0.24
 -13   2   0   -0.10    0.17
  13   2   0    0.17    0.20
 -13   2   0    0.06    0.20
 -13   2   0    0.06    0.25
  13   2   0   -0.10    0.15
 -13   2   0    0.33    0.21
 -13   2   0    0.20    0.15
 -14  -2   0   14.02    0.63
 -14  -2   0   13.70    0.52
  14  -2   0   14.56    0.54
 -14  -2   0   14.28    0.69
 -14  -2   0   15.26    0.59
  14   2   0   13.72    0.63
 -14   2   0   14.31    0.60
 -14   2   0   13.75    0.69
 -14   2   0   14.21    0.61
 -14   2   0   15.17    0.54
 -14   2   0   14.61    0.60
 -14   2   0   14.83    0.65
 -15  -2   0    0.23    0.29
 -15  -2   0    0.04    0.26
 -15  -2   0    0.17    0.20
 -15  -2   0    0.00    0.14
 -15   2   0    0.25    0.20
 -15   2   0    0.11    0.25
 -15   2   0    0.06    0.15
 -15   2   0   -0.01    0.28
 -15   2   0   -0.04    0.20
 -16  -2   0    5.25    0.48
 -16  -2   0    5.50    0.50
 -16  -2   0    5.98    0.56
 -16   2   0    4.52    0.51
 -16   2   0    4.88    0.45
 -16   2   0    5.26    0.43
 -17  -2   0    0.06    0.29
 -17  -2   0   -0.19    0.32
 -17   2   0   -0.04    0.28
 -17   2   0    0.08    0.33
 -18  -2   0    0.58    0.44
 -18  -2   0    0.32    0.33
 -18   2   0    0.48    0.38
 -18   2   0    0.52    0.33
 -19  -2   0   -0.30    0.31
 -19  -2   0    0.75    0.40
 -19   2   0    0.07    0.33
 -19   2   0    0.10    0.36
 -20  -2   0    0.65    0.47
 -20  -2   0   -0.18    0.34
 -20   2   0    0.36    0.41
   0  -3   0    0.01    0.04
   0  -3   0   -0.03    0.04
   0   3   0   -0.04    0.04
   0   3   0    0.01    0.04
  -1  -3   0    0.00    0.04
  -1  -3   0    0.00    0.04
  -1  -3   0    0.01    0.03
  -1  -3   0    0.06    0.03
  -1   3   0    0.04    0.03
  -1   3   0    0.00    0.04
   1   3   0    0.05    0.03
   1   3   0    0.00    0.03
  -1   3   0    0.02    0.05
  -1   3   0    0.03    0.04
  -2  -3   0  372.19    8.87
  -2  -3   0  367.05    8.93
  -2  -3   0  360.63    8.85
  -2  -3   0  366.30    8.85
  -2   3   0  365.16    8.78
   2   3   0  387.45    8.92
  -2   3   0  364.57    8.85
   2   3   0  365.43    8.81
  -2   3   0  365.94    8.89
  -2   3   0  361.17    8.88
  -3  -3   0    0.30    0.10
  -3  -3   0    0.39    0.09
  -3  -3   0    0.46    0.07
   3   3   0    0.44    0.06
  -3   3   0    0.43    0.10
   3   3   0    0.32    0.07
  -3   3   0    0.38    0.07
  -3   3   0    0.39    0.09
  -4  -3   0    1.11    0.12
  -4  -3   0    1.26    0.13
  -4  -3   0    1.12    0.10
  -4  -3   0    1.19    0.12
   4   3   0    1.24    0.09
  -4   3   0    1.11    0.13
   4   3   0    1.01    0.11
  -4   3   0    1.26    0.11
  -4   3   0    1.12    0.12
  -5  -3   0    1.19    0.12
  -5  -3   0    1.63    0.16
  -5   3   0    1.45    0.14
   5   3   0    1.13    0.10
   5   3   0    0.99    0.12
  -5   3   0    1.11    0.12
  -5   3   0    1.29    0.16
  -6  -3   0    4.65    0.24
  -6  -3   0    4.92    0.26
  -6  -3   0    4.86    0.27
  -6  -3   0    4.98    0.22
  -6   3   0    5.05    0.26
   6   3   0    5.11    0.24
  -6   3   0    4.86    0.23
   6   3   0    4.92    0.20
  -6   3   0    4.67    0.27
  -7  -3   0    1.06    0.14
  -7  -3   0    0.96    0.17
  -7  -3   0    0.87    0.15
  -7  -3   0    1.02    0.16
  -7   3   0    0.86    0.14
   7   3   0    0.55    0.10
   7   3   0    0.46    0.15
  -7   3   0    1.09    0.15
  -7   3   0    0.23    0.17
  -8  -3   0   84.42    2.16
  -8  -3   0   85.66    2.20
  -8  -3   0   84.25    2.20
  -8  -3   0   90.33    2.25
   8   3   0   87.08    2.13
   8   3   0   89.51    2.19
  -8   3   0   83.71    2.17
  -8   3   0   85.78    2.23
  -8   3   0   85.94    2.20
  -8   3   0   84.43    2.19
  -9  -3   0    0.03    0.14
  -9  -3   0    0.13    0.13
  -9  -3   0    0.15    0.17
   9  -3   0    0.09    0.12
  -9  -3   0    0.24    0.15
  -9   3   0    0.18    0.14
   9   3   0    0.10    0.09
  -9   3   0    0.07    0.12
  -9   3   0   -0.06    0.12
  -9   3   0   -0.06    0.16
   9   3   0    0.13    0.14
  -9   3   0    0.11    0.13
 -10  -3   0    0.27    0.13
  10  -3   0    0.18    0.13
 -10  -3   0    0.43    0.18
 -10  -3   0    0.24    0.16
 -10  -3   0    0.20    0.20
 -10   3   0    0.32    0.16
 -10   3   0    0.11    0.19
 -10   3   0    0.38    0.14
 -10   3   0    0.35    0.16
 -10   3   0    0.04    0.21
  10   3   0    0.25    0.17
 -11  -3   0    0.43    0.21
 -11  -3   0    0.31    0.22
  11  -3   0    0.15    0.14
 -11  -3   0    0.40    0.15
 -11  -3   0    0.22    0.18
 -11   3   0    0.12    0.18
 -11   3   0    0.37    0.19
  11   3   0    0.15    0.12
 -11   3   0    0.52    0.16
 -11   3   0    0.07    0.21
  11   3   0    0.20    0.18
 -11   3   0    0.46    0.17
  12  -3   0    8.89    0.39
 -12  -3   0    8.83    0.50
 -12  -3   0    8.58    0.45
 -12  -3   0    8.78    0.43
 -12  -3   0    7.33    0.39
 -12   3   0    8.74    0.44
 -12   3   0    9.12    0.40
  12   3   0    9.14    0.45
 -12   3   0    8.53    0.42
  12   3   0    8.08    0.35
 -12   3   0    8.44    0.42
 -12   3   0    8.27    0.49
 -13  -3   0    0.42    0.25
 -13  -3   0    0.85    0.20
  13  -3   0    0.34    0.17
 -13  -3   0    0.58    0.16
 -13  -3   0    0.57    0.23
 -13   3   0    0.44    0.20
  13   3   0    0.82    0.22
 -13   3   0    0.24    0.21
 -13   3   0    0.78    0.18
 -13   3   0    0.71    0.20
 -13   3   0    0.12    0.24
  14  -3   0   13.82    0.54
 -14  -3   0   13.13    0.68
 -14  -3   0   14.13    0.57
 -14  -3   0   13.35    0.64
 -14  -3   0   13.94    0.51
 -14   3   0   13.59    0.58
 -14   3   0   13.92    0.68
 -14   3   0   13.30    0.61
 -14   3   0   14.19    0.53
 -14   3   0   13.95    0.58
 -14   3   0   14.23    0.59
  14   3   0   15.27    0.64
 -15  -3   0    0.04    0.28
 -15  -3   0   -0.02    0.19
 -15  -3   0    0.19    0.23
 -15   3   0    0.03    0.23
 -15   3   0    0.19    0.20
  15   3   0   -0.09    0.19
 -15   3   0   -0.07    0.20
 -15   3   0    0.01    0.28
 -15   3   0   -0.08    0.16
 -16  -3   0    1.28    0.36
 -16  -3   0    1.08    0.33
 -16   3   0    0.89    0.34
 -16   3   0    0.98    0.28
 -16   3   0    1.58    0.29
 -17  -3   0    0.50    0.35
 -17  -3   0    0.37    0.28
 -17   3   0    0.50    0.35
 -17   3   0    1.07    0.31
 -18  -3   0    3.25    0.44
 -18  -3   0    4.08    0.55
 -18   3   0    3.44    0.43
 -18   3   0    3.94    0.53
 -19  -3   0   -0.22    0.31
 -19  -3   0    0.40    0.43
 -19   3   0    0.07    0.41
 -19   3   0   -0.43    0.30
 -20  -3   0    2.90    0.54
 -20  -3   0    2.37    0.47
 -20   3   0    1.84    0.48
   0  -4   0  363.14    8.71
   0   4   0  368.92    8.74
   0   4   0  356.80    8.79
  -1  -4   0    0.07    0.06
   1   4   0    0.09    0.05
  -1   4   0    0.05    0.04
  -1   4   0    0.02    0.06
  -1   4   0    0.04    0.06
   1   4   0    0.02    0.04
   1   4   0    0.10    0.04
  -2  -4   0    5.42    0.17
  -2  -4   0    5.80    0.20
  -2  -4   0    5.74    0.20
   2   4   0    6.00    0.17
  -2   4   0    5.50    0.20
  -2   4   0    5.32    0.17
   2   4   0    6.25    0.17
   2   4   0    5.24    0.19
  -2   4   0    5.31    0.20
  -2   4   0    5.63    0.20
  -3  -4   0    0.87    0.11
  -3  -4   0    0.84    0.11
  -3  -4   0    1.18    0.12
  -3  -4   0    0.81    0.08
  -3   4   0    0.88    0.11
   3   4   0    0.60    0.07
  -3   4   0    0.81    0.08
  -3   4   0    1.04    0.10
   3   4   0    0.94    0.10
  -3   4   0    0.99    0.11
  -4  -4   0    0.96    0.12
  -4  -4   0    0.81    0.09
  -4  -4   0    0.80    0.12
  -4  -4   0    0.99    0.12
   4   4   0    0.79    0.10
  -4   4   0    0.82    0.09
  -4   4   0    0.78    0.11
  -4   4   0    0.64    0.11
   4   4   0    0.95    0.08
  -4   4   0    0.57    0.12
  -5  -4   0    0.24    0.09
  -5  -4   0    0.23    0.11
  -5  -4   0    0.49    0.13
  -5  -4   0    0.37    0.13
  -5   4   0    0.17    0.09
  -5   4   0    0.44    0.11
  -5   4   0    0.22    0.11
  -5   4   0    0.30    0.13
   5   4   0    0.27    0.11
   5   4   0    0.25    0.07
  -6  -4   0   11.87    0.44
  -6  -4   0   11.90    0.41
  -6  -4   0   11.94    0.42
  -6  -4   0   12.48    0.38
   6   4   0   11.91    0.40
  -6   4   0   11.90    0.38
  -6   4   0   12.12    0.41
   6   4   0   12.05    0.36
  -6   4   0   12.07    0.40
  -6   4   0   12.67    0.44
  -7  -4   0    1.18    0.14
  -7  -4   0    1.22    0.17
  -7  -4   0    1.11    0.16
  -7  -4   0    0.91    0.17
  -7   4   0    1.37    0.15
   7   4   0    1.00    0.11
  -7   4   0    0.98    0.19
  -7   4   0    1.41    0.15
   7   4   0    1.01    0.16
  -7   4   0    1.35    0.17
  -8  -4   0   29.14    0.86
  -8  -4   0   29.36    0.86
  -8  -4   0   29.88    0.82
  -8  -4   0   28.45    0.89
   8   4   0   28.92    0.78
   8   4   0   29.79    0.85
  -8   4   0   29.11    0.89
  -8   4   0   29.15    0.83
  -8   4   0   30.33    0.86
  -8   4   0   28.73    0.82
  -9  -4   0    1.17    0.15
  -9  -4   0    1.21    0.20
  -9  -4   0    1.34    0.21
  -9  -4   0    1.21    0.21
  -9   4   0    1.49    0.23
   9   4   0    1.23    0.14
  -9   4   0    1.34    0.19
  -9   4   0    1.25    0.18
  -9   4   0    1.21    0.16
   9   4   0    1.05    0.17
  -9   4   0    1.53    0.17
 -10  -4   0  113.98    2.95
 -10  -4   0  118.57    3.01
  10  -4   0  116.81    2.90
 -10  -4   0  114.67    2.96
 -10  -4   0  111.41    2.89
 -10   4   0  118.75    2.95
 -10   4   0  113.13    2.99
  10   4   0  116.96    2.94
 -10   4   0  116.23    2.95
 -10   4   0  116.40    2.91
  10   4   0  117.11    2.86
 -10   4   0  114.71    2.90
 -11  -4   0    0.32    0.18
  11  -4   0    0.48    0.16
 -11  -4   0    0.47    0.16
 -11  -4   0    0.64    0.23
 -11  -4   0    0.39    0.19
  11   4   0    0.25    0.12
 -11   4   0    0.44    0.20
  11   4   0    0.11    0.17
 -11   4   0    0.64    0.18
 -11   4   0    0.36    0.21
 -11   4   0    0.45    0.21
 -11   4   0    0.53    0.16
 -12  -4   0    4.47    0.37
 -12  -4   0    4.05    0.35
  12  -4   0    3.53    0.28
 -12  -4   0    3.69    0.28
 -12  -4   0    4.24    0.40
 -12   4   0    3.26    0.26
 -12   4   0    4.30    0.35
  12   4   0    4.53    0.24
  12   4   0    3.80    0.34
 -12   4   0    4.23    0.35
 -12   4   0    3.59    0.29
 -12   4   0    4.00    0.39
 -13  -4   0    0.06    0.17
 -13  -4   0    0.05    0.24
 -13  -4   0   -0.12    0.19
  13  -4   0   -0.16    0.15
 -13   4   0   -0.03    0.19
 -13   4   0    0.01    0.15
 -13   4   0    0.03    0.22
 -13   4   0   -0.13    0.23
 -13   4   0    0.27    0.19
 -13   4   0   -0.40    0.17
  13   4   0    0.19    0.20
 -14  -4   0    0.55    0.25
 -14  -4   0    0.22    0.19
  14  -4   0    0.45    0.19
 -14  -4   0    0.48    0.16
 -14  -4   0    0.55    0.29
 -14   4   0    0.46    0.19
 -14   4   0    0.51    0.21
 -14   4   0    0.20    0.19
 -14   4   0    0.46    0.23
 -14   4   0    0.45    0.28
  14   4   0    0.05    0.23
 -14   4   0    0.49    0.26
 -15  -4   0    0.22    0.20
 -15  -4   0   -0.12    0.27
 -15  -4   0    0.33    0.25
 -15   4   0    0.33    0.17
 -15   4   0    0.34    0.21
 -15   4   0   -0.06    0.21
 -15   4   0    0.16    0.29
  15   4   0    0.31    0.23
 -15   4   0   -0.22    0.21
 -16  -4   0   -0.12    0.29
 -16  -4   0   -0.22    0.28
  16   4   0    0.47    0.25
 -16   4   0    0.06    0.22
 -16   4   0    0.14    0.24
 -16   4   0    0.14    0.30
 -17  -4   0    0.25    0.27
 -17  -4   0   -0.34    0.31
 -17   4   0   -0.50    0.25
 -17   4   0    0.07    0.39
 -18  -4   0    4.11    0.55
 -18  -4   0    4.44    0.51
 -18   4   0    4.41    0.50
 -18   4   0    4.37    0.55
 -19  -4   0    0.06    0.32
 -19  -4   0    0.25    0.37
 -19   4   0    0.19    0.33
 -19   4   0   -0.34    0.34
 -20  -4   0   20.05    1.06
 -20  -4   0   18.14    0.91
 -20   4   0   19.07    1.04
   0  -5   0    0.00    0.05
   0   5   0    0.02    0.06
   0   5   0    0.01    0.05
  -1  -5   0    0.21    0.07
  -1   5   0    0.15    0.07
   1   5   0    0.19    0.06
   1   5   0    0.19    0.06
  -1   5   0    0.17    0.07
   1   5   0    0.51    0.07
  -2  -5   0  129.43    3.14
  -2  -5   0  129.62    3.11
  -2  -5   0  129.50    3.13
   2   5   0  131.06    3.12
   2   5   0  129.78    3.11
   2   5   0  130.70    3.10
  -2   5   0  130.81    3.13
  -2   5   0  124.89    3.13
  -2   5   0  130.12    3.14
  -2   5   0  130.46    3.11
  -3  -5   0    3.88    0.18
  -3  -5   0    3.69    0.19
  -3  -5   0    3.36    0.14
   3   5   0    3.43    0.16
  -3   5   0    4.19    0.19
   3   5   0    3.74    0.15
   3   5   0    3.32    0.14
  -3   5   0    3.20    0.14
  -3   5   0    3.60    0.17
  -3   5   0    3.90    0.19
  -4  -5   0   80.82    2.02
  -4  -5   0   80.11    2.01
  -4  -5   0   80.45    2.01
  -4  -5   0   80.35    1.97
  -4   5   0   81.96    2.00
   4   5   0   83.04    1.96
   4   5   0   78.47    1.99
  -4   5   0   81.02    1.97
  -4   5   0   80.24    2.02
  -4   5   0   82.00    2.01
  -5  -5   0    0.93    0.11
  -5  -5   0    0.83    0.15
  -5  -5   0    0.74    0.13
  -5  -5   0    0.93    0.14
   5   5   0    0.60    0.08
  -5   5   0    0.88    0.15
  -5   5   0    1.00    0.14
   5   5   0    0.86    0.13
  -5   5   0    0.85    0.13
  -5   5   0    0.83    0.11
  -6  -5   0    3.48    0.24
  -6  -5   0    3.58    0.19
  -6  -5   0    3.74    0.23
  -6  -5   0    3.49    0.22
  -6   5   0    3.96    0.25
   6   5   0    3.69    0.16
  -6   5   0    3.68    0.19
   6   5   0    3.91    0.22
  -6   5   0    4.08    0.22
  -6   5   0    3.99    0.23
  -7  -5   0    1.56    0.18
  -7  -5   0    2.35    0.17
  -7  -5   0    1.48    0.18
  -7  -5   0    1.50    0.20
   7   5   0    1.70    0.13
   7   5   0    1.31    0.16
  -7   5   0    1.88    0.21
  -7   5   0    1.53    0.15
  -7   5   0    2.62    0.19
  -7   5   0    2.12    0.20
  -8  -5   0    3.08    0.24
  -8  -5   0    3.03    0.19
  -8  -5   0    2.95    0.25
  -8  -5   0    2.70    0.23
  -8   5   0    2.58    0.20
   8   5   0    2.64    0.22
  -8   5   0    2.54    0.20
  -8   5   0    3.17    0.25
   8   5   0    2.99    0.16
  -8   5   0    2.50    0.25
  -9  -5   0    1.94    0.24
  -9  -5   0    1.10    0.21
  -9  -5   0    1.45    0.17
  -9  -5   0    1.10    0.19
  -9   5   0    1.67    0.18
  -9   5   0    1.63    0.22
   9   5   0    1.15    0.13
  -9   5   0    1.07    0.21
   9   5   0    1.47    0.20
  -9   5   0    1.40    0.17
 -10  -5   0   31.66    0.91
 -10  -5   0   30.39    0.96
 -10  -5   0   30.34    1.00
  10  -5   0   32.44    0.93
 -10  -5   0   31.98    0.97
 -10   5   0   31.44    1.01
 -10   5   0   31.91    0.92
 -10   5   0   31.48    0.92
  10   5   0   32.20    0.95
 -10   5   0   32.56    0.97
  10   5   0   31.85    0.87
 -10   5   0   34.03    0.97
 -11  -5   0    0.78    0.20
 -11  -5   0    1.20    0.18
  11  -5   0    1.35    0.19
 -11  -5   0    1.12    0.25
 -11  -5   0    1.08    0.24
 -11   5   0    1.12    0.19
 -11   5   0    1.06    0.24
 -11   5   0    0.71    0.21
  11   5   0    1.00    0.15
 -11   5   0    1.02    0.22
  11   5   0    1.38    0.22
 -11   5   0    1.22    0.19
 -12  -5   0   18.44    0.73
 -12  -5   0   17.66    0.62
  12  -5   0   17.71    0.61
 -12  -5   0   17.03    0.68
 -12   5   0   17.76    0.66
  12   5   0   17.71    0.55
 -12   5   0   17.06    0.71
 -12   5   0   17.75    0.63
  12   5   0   17.36    0.65
 -12   5   0   17.23    0.61
 -12   5   0   17.48    0.67
 -13  -5   0   -0.25    0.19
 -13  -5   0    0.06    0.17
  13  -5   0    0.44    0.18
 -13  -5   0   -0.15    0.24
 -13   5   0    0.12    0.24
 -13   5   0    0.11    0.16
 -13   5   0    0.35    0.21
  13   5   0    0.15    0.20
 -13   5   0    0.05    0.18
 -13   5   0    0.16    0.23
 -13   5   0    0.33    0.19
 -14  -5   0    1.20    0.24
 -14  -5   0    0.86    0.18
 -14  -5   0    0.77    0.29
  14  -5   0    0.78    0.21
 -14  -5   0    1.13    0.32
 -14   5   0    1.49    0.27
 -14   5   0    0.59    0.29
 -14   5   0    1.11    0.24
 -14   5   0    1.38    0.27
  14   5   0    0.79    0.26
 -14   5   0    0.98    0.21
 -15  -5   0    0.55    0.21
 -15  -5   0    0.52    0.34
 -15  -5   0    0.60    0.29
 -15   5   0    0.66    0.31
 -15   5   0    0.61    0.27
 -15   5   0    0.77    0.25
 -15   5   0    0.52    0.19
 -15   5   0    0.52    0.22
  15   5   0    0.67    0.25
 -16  -5   0    3.55    0.44
 -16  -5   0    2.08    0.41
 -16   5   0    2.78    0.34
  16   5   0    2.37    0.35
 -16   5   0    2.97    0.37
 -16   5   0    2.69    0.42
 -17  -5   0   -0.07    0.32
 -17  -5   0   -0.18    0.25
 -17   5   0    0.48    0.26
 -17   5   0   -0.45    0.26
 -17   5   0    0.12    0.33
 -18  -5   0    2.03    0.45
 -18  -5   0    1.75    0.41
 -18   5   0    1.92    0.45
 -18   5   0    1.87    0.39
 -19  -5   0    0.80    0.39
 -19  -5   0    0.22    0.35
 -19   5   0    0.20    0.32
 -19   5   0   -0.40    0.33
 -20  -5   0    5.58    0.66
 -20  -5   0    5.48    0.58
 -20   5   0    5.60    0.65
   0  -6   0  477.00   11.64
   0   6   0  486.46   11.56
   0   6   0  475.15   11.62
   1  -6   0    0.08    0.08
  -1  -6   0    0.02    0.07
  -1   6   0    0.51    0.09
  -1   6   0    0.11    0.08
   1   6   0    0.12    0.06
   1   6   0    0.04    0.07
  -2  -6   0   86.15    2.11
  -2  -6   0   86.01    2.08
  -2   6   0   86.09    2.10
   2   6   0   86.14    2.08
   2   6   0   85.74    2.07
  -2   6   0   86.20    2.11
  -2   6   0   86.36    2.11
   2   6   0   82.27    2.09
  -2   6   0   87.88    2.08
  -3  -6   0    1.59    0.14
  -3  -6   0    1.28    0.14
  -3  -6   0    1.44    0.11
  -3   6   0    1.84    0.15
  -3   6   0    1.50    0.11
   3   6   0    2.07    0.14
  -3   6   0    1.80    0.15
  -3   6   0    2.26    0.15
  -3   6   0    2.06    0.15
   3   6   0    1.38    0.10
   3   6   0    1.27    0.10
  -4  -6   0    7.05    0.28
  -4  -6   0    7.61    0.28
  -4  -6   0    7.41    0.24
  -4  -6   0    7.71    0.29
  -4   6   0    6.87    0.28
  -4   6   0    7.34    0.27
   4   6   0    7.13    0.26
  -4   6   0    7.40    0.24
   4   6   0    7.20    0.22
  -4   6   0    7.47    0.28
  -5  -6   0    0.46    0.13
  -5  -6   0    0.35    0.09
  -5  -6   0    0.63    0.13
  -5  -6   0    0.41    0.13
  -5   6   0    0.58    0.14
   5   6   0    0.50    0.08
   5   6   0    0.50    0.11
  -5   6   0    0.51    0.13
  -5   6   0    0.62    0.12
  -5   6   0    0.45    0.10
  -6  -6   0   89.69    2.27
  -6  -6   0   89.35    2.25
  -6  -6   0   89.55    2.20
  -6  -6   0   89.99    2.25
  -6   6   0   89.61    2.25
  -6   6   0   87.26    2.26
   6   6   0   91.05    2.23
  -6   6   0   86.74    2.22
  -6   6   0   88.66    2.20
   6   6   0   89.86    2.17
  -7  -6   0    0.15    0.15
  -7  -6   0    0.20    0.13
  -7  -6   0    0.15    0.10
  -7  -6   0    0.27    0.14
   7   6   0    0.20    0.12
   7   6   0    0.13    0.08
  -7   6   0    0.19    0.15
  -7   6   0    0.26    0.11
  -7   6   0    0.33    0.11
  -7   6   0    0.28    0.14
  -8  -6   0   50.51    1.33
  -8  -6   0   52.10    1.39
  -8  -6   0   52.57    1.40
  -8  -6   0   50.87    1.41
  -8   6   0   49.75    1.41
   8   6   0   49.64    1.36
  -8   6   0   52.40    1.39
  -8   6   0   50.00    1.33
  -8   6   0   52.08    1.35
   8   6   0   50.80    1.29
  -9  -6   0   -0.05    0.15
  -9  -6   0    0.03    0.17
  -9  -6   0   -0.04    0.11
  -9  -6   0   -0.09    0.15
  -9   6   0   -0.05    0.16
  -9   6   0   -0.18    0.13
   9   6   0    0.04    0.14
  -9   6   0    0.17    0.12
  -9   6   0    0.13    0.13
   9   6   0   -0.09    0.09
 -10  -6   0    3.36    0.33
 -10  -6   0    3.64    0.29
 -10  -6   0    3.62    0.24
 -10  -6   0    3.96    0.34
 -10   6   0    3.77    0.34
 -10   6   0    3.68    0.25
 -10   6   0    4.09    0.29
  10   6   0    3.78    0.21
 -10   6   0    3.68    0.26
 -10   6   0    3.89    0.29
  10   6   0    3.83    0.30
 -11  -6   0    0.70    0.21
 -11  -6   0    0.66    0.17
 -11  -6   0    1.10    0.25
  11  -6   0    1.14    0.19
  11   6   0    0.97    0.21
 -11   6   0    0.80    0.20
 -11   6   0    1.03    0.19
  11   6   0    0.91    0.14
 -11   6   0    1.07    0.23
 -11   6   0    1.02    0.19
 -11   6   0    1.15    0.25
 -12  -6   0    9.27    0.42
 -12  -6   0    9.12    0.50
  12  -6   0    9.13    0.42
 -12  -6   0    9.37    0.52
 -12   6   0    9.54    0.46
  12   6   0    9.04    0.46
 -12   6   0    9.07    0.42
 -12   6   0    9.94    0.43
 -12   6   0    9.34    0.46
 -12   6   0    9.22    0.44
 -12   6   0    9.75    0.52
 -13  -6   0   -0.06    0.23
  13  -6   0    0.15    0.18
 -13  -6   0    0.15    0.17
 -13  -6   0    0.01    0.25
 -13   6   0    0.13    0.19
 -13   6   0   -0.04    0.17
 -13   6   0    0.53    0.22
 -13   6   0   -0.05    0.16
 -13   6   0    0.02    0.24
 -13   6   0    0.09    0.20
  13   6   0    0.06    0.17
  14  -6   0   27.68    0.89
 -14  -6   0   26.73    1.02
 -14  -6   0   27.96    0.89
 -14  -6   0   28.10    0.97
 -14   6   0   27.61    1.03
 -14   6   0   27.00    0.89
 -14   6   0   28.84    0.95
  14   6   0   27.29    0.95
 -14   6   0   28.09    0.95
 -14   6   0   27.87    0.87
 -15  -6   0    0.22    0.28
  15  -6   0    0.13    0.20
 -15  -6   0    0.08    0.29
 -15   6   0    0.21    0.18
 -15   6   0    0.48    0.27
  15   6   0   -0.27    0.21
 -15   6   0    0.24    0.23
 -15   6   0   -0.43    0.25
 -16  -6   0   17.05    0.78
 -16  -6   0   16.55    0.82
  16   6   0   16.04    0.73
 -16   6   0   16.42    0.72
 -16   6   0   17.30    0.82
 -16   6   0   17.36    0.72
 -17  -6   0    0.29    0.35
 -17  -6   0   -0.20    0.26
 -17   6   0   -0.01    0.28
 -17   6   0   -0.21    0.23
 -17   6   0    0.08    0.33
 -18  -6   0    0.10    0.32
 -18  -6   0    0.75    0.43
 -18   6   0    0.43    0.32
 -18   6   0    0.07    0.35
 -19  -6   0    0.46    0.32
 -19  -6   0    0.53    0.44
 -19   6   0   -0.03    0.40
 -19   6   0    0.27    0.31
 -20  -6   0   12.32    0.89
 -20  -6   0   11.90    0.74
 -20   6   0   11.42    0.80
   0  -7   0    0.02    0.07
   0   7   0    0.07    0.07
   0   7   0   -0.01    0.07
  -1  -7   0   -0.02    0.08
   1  -7   0    0.09    0.08
  -1   7   0    0.03    0.08
   1   7   0    0.00    0.07
  -1   7   0    0.03    0.08
   1   7   0   -0.07    0.08
  -2  -7   0   35.65    0.91
   2   7   0   35.31    0.90
   2   7   0   35.43    0.88
  -2   7   0   35.37    0.88
  -2   7   0   34.92    0.92
  -2   7   0   34.85    0.91
   2   7   0   35.54    0.88
  -2   7   0   35.16    0.91
  -3  -7   0    2.43    0.13
  -3  -7   0    2.75    0.17
  -3  -7   0    2.75    0.17
  -3   7   0    1.86    0.14
   3   7   0    2.12    0.12
   3   7   0    3.02    0.16
  -3   7   0    2.45    0.13
  -3   7   0    2.61    0.17
   3   7   0    2.57    0.13
  -3   7   0    2.44    0.15
  -4  -7   0   15.83    0.45
  -4  -7   0   16.24    0.50
  -4  -7   0   16.88    0.50
  -4   7   0   16.10    0.49
   4   7   0   16.45    0.48
  -4   7   0   15.74    0.48
  -4   7   0   16.63    0.49
  -4   7   0   16.32    0.45
  -4   7   0   15.77    0.50
   4   7   0   16.72    0.44
  -5  -7   0    0.04    0.12
  -5  -7   0   -0.08    0.11
  -5  -7   0    0.00    0.08
  -5   7   0    0.12    0.12
   5   7   0   -0.05    0.10
   5   7   0   -0.05    0.06
  -5   7   0    0.10    0.08
  -5   7   0    0.00    0.12
  -5   7   0   -0.06    0.11
  -6  -7   0    6.70    0.32
  -6  -7   0    6.45    0.30
  -6  -7   0    6.72    0.25
  -6  -7   0    6.38    0.30
  -6   7   0    6.76    0.32
  -6   7   0    6.78    0.30
  -6   7   0    6.61    0.29
   6   7   0    6.38    0.27
   6   7   0    6.89    0.23
  -6   7   0    6.74    0.25
  -7  -7   0    3.97    0.28
  -7  -7   0    4.16    0.26
  -7  -7   0    4.32    0.26
  -7  -7   0    4.67    0.22
   7   7   0    3.35    0.18
  -7   7   0    4.58    0.28
  -7   7   0    4.35    0.22
  -7   7   0    4.90    0.27
   7   7   0    3.79    0.23
  -7   7   0    3.63    0.22
  -8  -7   0   33.83    1.00
  -8  -7   0   32.34    0.97
  -8  -7   0   33.37    0.91
  -8  -7   0   33.47    0.97
  -8   7   0   33.03    0.99
  -8   7   0   33.88    0.97
   8   7   0   33.79    0.88
  -8   7   0   33.34    0.92
  -8   7   0   35.10    0.95
   8   7   0   32.73    0.95
  -9  -7   0    4.79    0.25
  -9  -7   0    5.55    0.32
  -9  -7   0    4.68    0.31
  -9  -7   0    5.27    0.35
   9   7   0    4.50    0.27
  -9   7   0    5.59    0.28
  -9   7   0    4.87    0.31
  -9   7   0    5.88    0.29
  -9   7   0    5.20    0.34
   9   7   0    4.85    0.22
 -10  -7   0   -0.13    0.13
 -10  -7   0   -0.17    0.18
 -10  -7   0   -0.04    0.17
 -10   7   0   -0.09    0.13
  10   7   0    0.03    0.09
 -10   7   0    0.07    0.14
 -10   7   0    0.02    0.19
 -10   7   0    0.18    0.17
  10   7   0   -0.04    0.16
 -11  -7   0    0.71    0.22
 -11  -7   0    0.73    0.24
 -11  -7   0    0.86    0.18
 -11   7   0    0.58    0.19
 -11   7   0    0.91    0.21
 -11   7   0    0.98    0.19
 -11   7   0    1.12    0.19
 -11   7   0    1.32    0.23
  11   7   0    0.98    0.21
 -11   7   0    0.92    0.25
  11   7   0    0.69    0.13
 -12  -7   0   11.01    0.56
 -12  -7   0   10.79    0.45
  12  -7   0   10.00    0.46
 -12  -7   0   10.48    0.53
 -12   7   0   11.57    0.52
 -12   7   0   11.14    0.56
  12   7   0   11.15    0.50
 -12   7   0    9.87    0.44
 -12   7   0   11.20    0.51
 -12   7   0   10.13    0.48
 -12   7   0    9.75    0.44
  13  -7   0    0.15    0.19
 -13  -7   0    0.09    0.25
 -13  -7   0   -0.03    0.21
 -13  -7   0    0.39    0.17
 -13   7   0    0.35    0.23
 -13   7   0    0.11    0.24
  13   7   0    0.20    0.20
 -13   7   0    0.16    0.17
 -13   7   0    0.29    0.22
 -13   7   0    0.14    0.17
 -14  -7   0   22.79    0.91
 -14  -7   0   22.93    0.88
  14  -7   0   22.68    0.79
 -14  -7   0   22.31    0.77
  14   7   0   23.63    0.85
 -14   7   0   23.11    0.79
 -14   7   0   23.65    0.83
 -14   7   0   23.37    0.77
 -14   7   0   24.33    0.87
 -14   7   0   23.17    0.92
 -15  -7   0    0.74    0.32
  15  -7   0    0.28    0.21
 -15  -7   0    0.36    0.25
 -15   7   0    0.10    0.18
 -15   7   0    0.86    0.27
 -15   7   0    0.17    0.26
  15   7   0    0.92    0.24
 -15   7   0    0.44    0.31
 -16  -7   0   -0.14    0.30
 -16  -7   0   -0.03    0.28
 -16   7   0    0.16    0.30
 -16   7   0    0.81    0.30
  16   7   0    0.02    0.23
 -16   7   0    0.06    0.25
 -17  -7   0    1.09    0.38
 -17  -7   0    0.53    0.32
 -17   7   0    1.82    0.42
 -17   7   0    1.21    0.29
 -17   7   0    1.10    0.30
 -18  -7   0    3.26    0.51
 -18  -7   0    1.94    0.39
 -18   7   0    2.04    0.49
 -18   7   0    1.95    0.40
 -19  -7   0    0.46    0.36
 -19  -7   0    0.40    0.40
 -19   7   0    1.03    0.42
 -19   7   0    0.41    0.35
 -20  -7   0    0.45    0.37
 -20  -7   0    0.24    0.42
 -20   7   0    0.57    0.43
   0  -8   0   55.09    1.37
   0   8   0   54.89    1.37
   0   8   0   54.94    1.37
  -1  -8   0   -0.10    0.08
   1  -8   0    0.13    0.08
  -1   8   0    0.19    0.08
  -1   8   0    0.02    0.08
   1   8   0   -0.07    0.06
   1   8   0   -0.08    0.07
  -2  -8   0    1.20    0.13
   2   8   0    1.40    0.12
   2   8   0    1.37    0.11
  -2   8   0    1.50    0.13
  -2   8   0    1.54    0.13
  -2   8   0    1.19    0.13
   2   8   0    1.74    0.10
  -3  -8   0    7.49    0.29
  -3   8   0    7.66    0.29
  -3   8   0    6.91    0.24
   3   8   0    7.24    0.24
   3   8   0    7.70    0.24
  -3   8   0    9.07    0.30
  -3   8   0    7.77    0.28
  -4  -8   0   10.40    0.31
  -4  -8   0   10.05    0.37
  -4  -8   0   10.24    0.36
  -4   8   0   10.44    0.32
  -4   8   0   10.09    0.36
  -4   8   0   10.48    0.37
   4   8   0   10.65    0.34
  -4   8   0   10.28    0.36
   4   8   0   10.32    0.31
   4   8   0   10.48    0.30
  -5  -8   0    0.94    0.16
  -5  -8   0    0.61    0.14
  -5  -8   0    0.88    0.11
   5   8   0    0.73    0.13
  -5   8   0    0.69    0.13
  -5   8   0    1.10    0.14
  -5   8   0    0.82    0.14
  -5   8   0    0.74    0.10
  -5   8   0    0.55    0.14
   5   8   0    0.78    0.09
  -6  -8   0   29.99    0.88
  -6  -8   0   30.77    0.82
  -6  -8   0   32.35    0.90
   6   8   0   32.11    0.86
   6   8   0   30.53    0.80
  -6   8   0   30.58    0.86
  -6   8   0   30.77    0.88
  -6   8   0   30.40    0.82
  -6   8   0   31.60    0.90
  -6   8   0   30.63    0.87
  -7  -8   0    1.11    0.17
  -7  -8   0    1.17    0.14
  -7  -8   0    0.83    0.18
  -7   8   0    1.23    0.16
   7   8   0    0.83    0.10
  -7   8   0    1.25    0.18
   7   8   0    1.07    0.15
  -7   8   0    0.82    0.12
  -7   8   0    1.08    0.16
  -7   8   0    1.24    0.19
  -8  -8   0   12.00    0.49
  -8  -8   0   11.77    0.46
  -8  -8   0   11.26    0.39
  -8   8   0   11.85    0.45
  -8   8   0   11.54    0.48
   8   8   0   11.22    0.36
  -8   8   0   11.65    0.43
  -8   8   0   11.68    0.46
  -8   8   0   12.07    0.40
   8   8   0   11.70    0.44
  -9  -8   0    0.14    0.12
  -9  -8   0   -0.18    0.17
  -9  -8   0    0.17    0.17
  -9   8   0    0.14    0.15
  -9   8   0    0.09    0.12
  -9   8   0    0.04    0.13
  -9   8   0    0.06    0.15
   9   8   0    0.11    0.15
   9   8   0    0.06    0.09
  -9   8   0    0.28    0.18
 -10  -8   0   65.70    1.84
 -10  -8   0   67.09    1.81
 -10  -8   0   63.61    1.72
 -10   8   0   66.52    1.73
 -10   8   0   67.20    1.80
 -10   8   0   67.61    1.80
  10   8   0   65.71    1.68
  10   8   0   70.54    1.79
 -10   8   0   66.45    1.75
 -10   8   0   66.15    1.84
 -11  -8   0    5.98    0.41
 -11  -8   0    3.24    0.33
 -11  -8   0    4.69    0.28
  11   8   0    5.62    0.34
 -11   8   0    5.90    0.34
 -11   8   0    4.29    0.33
 -11   8   0    4.79    0.36
  11   8   0    3.92    0.23
 -11   8   0    4.70    0.38
 -11   8   0    4.62    0.28
 -12  -8   0    5.44    0.43
 -12  -8   0    6.16    0.43
 -12  -8   0    5.65    0.33
  12  -8   0    6.02    0.34
 -12   8   0    6.56    0.44
  12   8   0    5.32    0.37
 -12   8   0    5.74    0.34
 -12   8   0    6.15    0.38
 -12   8   0    5.51    0.37
 -12   8   0    6.20    0.34
 -13  -8   0   -0.10    0.21
 -13  -8   0   -0.32    0.16
  13  -8   0    0.16    0.18
 -13  -8   0    0.06    0.25
 -13   8   0   -0.09    0.16
 -13   8   0    0.22    0.23
 -13   8   0    0.50    0.27
 -13   8   0    0.17    0.19
 -13   8   0    0.05    0.16
  13   8   0    0.24    0.20
 -14  -8   0   34.40    1.15
 -14  -8   0   35.34    1.21
  14  -8   0   34.95    1.08
 -14  -8   0   33.40    1.04
 -14   8   0   34.54    1.12
 -14   8   0   35.02    1.05
  14   8   0   36.15    1.13
 -14   8   0   36.42    1.07
 -14   8   0   33.38    1.10
 -14   8   0   33.70    1.19
 -15  -8   0    0.18    0.25
 -15  -8   0   -0.32    0.26
  15  -8   0    0.37    0.22
 -15   8   0   -0.10    0.23
 -15   8   0    0.08    0.25
  15   8   0    0.29    0.23
 -15   8   0    0.10    0.18
 -15   8   0    0.06    0.29
 -16  -8   0    7.66    0.56
 -16  -8   0    8.45    0.61
 -16   8   0    7.21    0.50
  16   8   0    6.71    0.51
 -16   8   0    8.09    0.67
 -16   8   0    8.68    0.55
 -17  -8   0    0.23    0.32
 -17  -8   0    0.59    0.36
 -17   8   0    0.23    0.29
 -17   8   0   -0.04    0.32
 -17   8   0    0.77    0.28
 -18  -8   0    1.12    0.39
 -18  -8   0    1.56    0.44
 -18   8   0    0.80    0.39
 -18   8   0    1.27    0.36
 -19  -8   0    0.28    0.32
 -19  -8   0    0.19    0.41
 -19   8   0    0.24    0.38
 -20  -8   0    7.35    0.65
 -20  -8   0    6.12    0.70
 -20   8   0    6.81    0.70
   0  -9   0    0.10    0.08
   0   9   0    0.07    0.09
   0   9   0    0.02    0.08
  -1  -9   0    0.11    0.09
   1  -9   0    0.03    0.08
  -1   9   0    0.18    0.10
   1   9   0    0.08    0.08
  -1   9   0    0.05    0.08
   1   9   0    0.12    0.08
  -2  -9   0    0.30    0.10
  -2   9   0    0.41    0.10
  -2   9   0    0.43    0.10
  -2   9   0    0.37    0.10
   2   9   0    0.45    0.09
   2   9   0    0.32    0.07
  -3  -9   0    0.51    0.12
  -3  -9   0    0.23    0.08
   3   9   0    0.32    0.07
   3   9   0    0.45    0.08
  -3   9   0    0.54    0.09
   3   9   0    0.34    0.10
  -3   9   0    0.39    0.11
  -3   9   0    0.40    0.11
  -3   9   0    0.53    0.11
  -4  -9   0    1.92    0.16
  -4  -9   0    2.00    0.13
  -4  -9   0    2.25    0.19
   4   9   0    1.78    0.12
  -4   9   0    1.87    0.18
   4   9   0    1.95    0.12
  -4   9   0    1.70    0.18
  -4   9   0    2.27    0.18
  -4   9   0    1.60    0.12
   4   9   0    1.88    0.16
  -5  -9   0    0.05    0.13
  -5  -9   0   -0.01    0.08
  -5  -9   0   -0.01    0.12
  -5   9   0   -0.10    0.12
   5   9   0    0.09    0.07
  -5   9   0    0.08    0.11
   5   9   0    0.06    0.11
  -5   9   0   -0.09    0.12
  -5   9   0    0.10    0.09
  -6  -9   0   19.15    0.61
  -6  -9   0   19.39    0.55
  -6  -9   0   20.55    0.64
  -6   9   0   19.79    0.61
   6   9   0   19.70    0.53
  -6   9   0   18.70    0.59
   6   9   0   18.87    0.59
  -6   9   0   19.18    0.55
  -6   9   0   19.09    0.61
  -6   9   0   19.38    0.62
  -7  -9   0    0.11    0.14
  -7  -9   0    0.30    0.15
  -7  -9   0    0.05    0.10
   7   9   0    0.19    0.08
  -7   9   0    0.06    0.13
  -7   9   0    0.12    0.15
  -7   9   0   -0.01    0.11
  -7   9   0    0.17    0.10
   7   9   0    0.25    0.12
  -7   9   0    0.09    0.13
  -8  -9   0   33.73    1.00
  -8  -9   0   33.46    0.92
  -8  -9   0   34.58    1.02
  -8   9   0   34.92    0.97
  -8   9   0   33.37    0.93
   8   9   0   34.55    0.89
  -8   9   0   33.75    0.99
   8   9   0   35.11    0.98
  -8   9   0   34.20    1.00
  -8   9   0   33.59    1.02
  -9  -9   0    2.13    0.25
  -9  -9   0    2.02    0.18
  -9  -9   0    1.68    0.25
   9   9   0    2.16    0.15
  -9   9   0    2.41    0.27
  -9   9   0    2.02    0.21
  -9   9   0    1.98    0.19
   9   9   0    2.39    0.23
  -9   9   0    2.23    0.25
  -9   9   0    1.87    0.23
 -10  -9   0    3.66    0.33
 -10  -9   0    4.25    0.37
 -10  -9   0    3.48    0.24
  10   9   0    4.35    0.30
 -10   9   0    3.89    0.33
 -10   9   0    4.00    0.31
  10   9   0    3.91    0.20
 -10   9   0    4.40    0.35
 -10   9   0    4.44    0.29
 -10   9   0    3.96    0.26
 -11  -9   0   -0.18    0.20
 -11  -9   0    0.22    0.15
 -11  -9   0   -0.03    0.21
 -11   9   0   -0.07    0.17
 -11   9   0    0.19    0.16
  11   9   0    0.14    0.18
  11   9   0   -0.09    0.15
 -11   9   0   -0.22    0.13
 -11   9   0    0.05    0.21
 -12  -9   0   34.48    0.99
 -12  -9   0   32.69    1.08
 -12  -9   0   32.79    1.13
 -12   9   0   34.31    1.07
 -12   9   0   35.15    1.08
 -12   9   0   34.00    1.01
  12   9   0   33.51    1.06
 -12   9   0   33.85    1.12
 -12   9   0   34.61    1.00
 -13  -9   0    3.07    0.38
 -13  -9   0    3.22    0.37
  13  -9   0    2.32    0.28
 -13   9   0    3.68    0.36
 -13   9   0    3.22    0.37
 -13   9   0    2.36    0.26
  13   9   0    2.93    0.31
 -13   9   0    2.25    0.29
 -14  -9   0   17.03    0.75
 -14  -9   0   16.20    0.77
  14  -9   0   18.90    0.68
  14   9   0   16.66    0.68
 -14   9   0   17.93    0.70
 -14   9   0   17.48    0.70
 -14   9   0   16.77    0.77
 -14   9   0   17.03    0.64
  15  -9   0    0.67    0.23
 -15  -9   0    0.95    0.34
 -15  -9   0    1.44    0.34
  15   9   0    0.60    0.23
 -15   9   0    0.80    0.28
 -15   9   0    1.18    0.22
 -15   9   0    0.97    0.33
 -15   9   0    1.39    0.31
 -16  -9   0    4.78    0.53
 -16  -9   0    5.09    0.49
  16   9   0    6.14    0.60
 -16   9   0    5.72    0.47
 -16   9   0    5.78    0.50
 -16   9   0    6.18    0.57
 -17  -9   0   -0.19    0.33
 -17  -9   0    0.13    0.33
 -17   9   0    0.08    0.33
 -17   9   0   -0.28    0.21
 -17   9   0    0.12    0.29
 -18  -9   0    0.33    0.40
 -18  -9   0    1.26    0.40
 -18   9   0    0.17    0.37
 -18   9   0    0.32    0.31
 -18   9   0    0.56    0.43
 -19  -9   0   -0.16    0.45
 -19  -9   0    0.26    0.36
 -19   9   0    0.13    0.37
 -20  -9   0    3.14    0.57
 -20  -9   0    4.43    0.55
 -20   9   0    3.79    0.59
   0  10   0   26.37    0.69
   0  10   0   25.27    0.70
   1 -10   0    1.13    0.12
  -1 -10   0    1.22    0.13
  -1  10   0    1.23    0.13
   1  10   0    1.00    0.12
  -1  10   0    0.77    0.11
   1  10   0    1.04    0.10
  -2 -10   0  142.10    3.49
   2  10   0  138.60    3.45
  -2  10   0  140.33    3.49
  -2  10   0  143.31    3.50
   2  10   0  145.72    3.48
  -2  10   0  148.15    3.49
  -3 -10   0    0.34    0.08
  -3 -10   0    0.26    0.11
   3  10   0    0.29    0.08
  -3  10   0    0.35    0.08
  -3  10   0    0.38    0.12
   3  10   0    0.28    0.08
  -3  10   0    0.42    0.12
  -3  10   0    0.43    0.12
   3  10   0    0.41    0.10
  -4 -10   0   23.92    0.65
  -4 -10   0   24.48    0.70
  -4  10   0   24.10    0.70
   4  10   0   23.71    0.68
  -4  10   0   23.86    0.69
   4  10   0   24.47    0.65
   4  10   0   24.13    0.63
  -4  10   0   24.47    0.70
  -4  10   0   23.58    0.64
  -5 -10   0    0.45    0.15
  -5 -10   0    0.27    0.09
  -5 -10   0    0.27    0.14
   5  10   0    0.43    0.12
   5  10   0    0.50    0.10
  -5  10   0    0.39    0.13
  -5  10   0    0.64    0.15
  -5  10   0    0.40    0.10
   5  10   0    0.34    0.08
  -5  10   0    0.40    0.14
  -6 -10   0   75.64    1.89
  -6 -10   0   74.59    1.97
  -6 -10   0   76.34    1.96
   6  10   0   76.25    1.87
   6  10   0   74.47    1.93
  -6  10   0   76.47    1.97
  -6  10   0   75.13    1.89
  -6  10   0   77.53    1.94
  -6  10   0   77.23    1.96
  -7 -10   0    2.70    0.18
  -7 -10   0    2.34    0.23
  -7 -10   0    1.85    0.23
  -7  10   0    3.00    0.23
  -7  10   0    2.58    0.17
  -7  10   0    2.02    0.22
   7  10   0    2.87    0.22
  -7  10   0    1.81    0.20
   7  10   0    2.16    0.14
  -8 -10   0   20.39    0.60
  -8 -10   0   20.75    0.68
  -8 -10   0   20.55    0.70
  -8  10   0   20.65    0.70
   8  10   0   19.98    0.56
  -8  10   0   20.12    0.67
   8  10   0   20.67    0.65
  -8  10   0   19.61    0.60
  -8  10   0   20.25    0.64
  -9 -10   0    0.28    0.19
  -9 -10   0    0.09    0.12
  -9 -10   0    0.27    0.18
  -9  10   0    0.21    0.15
   9  10   0    0.27    0.14
  -9  10   0    0.32    0.19
  -9  10   0    0.29    0.14
   9  10   0    0.14    0.10
  -9  10   0   -0.08    0.18
 -10 -10   0    3.05    0.24
 -10 -10   0    3.32    0.33
 -10 -10   0    2.68    0.31
 -10  10   0    3.45    0.32
 -10  10   0    2.90    0.32
 -10  10   0    2.98    0.24
 -10  10   0    2.28    0.25
  10  10   0    2.76    0.18
  10  10   0    3.22    0.29
 -11 -10   0    0.11    0.24
 -11 -10   0    0.33    0.15
 -11 -10   0    0.27    0.23
 -11  10   0    0.34    0.22
 -11  10   0    0.48    0.18
 -11  10   0    0.24    0.16
 -11  10   0    0.13    0.18
  11  10   0   -0.06    0.16
 -12 -10   0    0.88    0.25
 -12 -10   0    0.90    0.19
 -12 -10   0    0.75    0.26
 -12  10   0    1.15    0.22
 -12  10   0    1.46    0.26
  12  10   0    1.49    0.25
 -12  10   0    1.07    0.20
 -12  10   0    0.93    0.28
 -13 -10   0    2.15    0.32
  13 -10   0    1.57    0.26
 -13 -10   0    1.63    0.22
 -13 -10   0    1.54    0.33
  13  10   0    1.96    0.28
 -13  10   0    1.61    0.27
 -13  10   0    1.68    0.23
 -13  10   0    2.47    0.35
 -13  10   0    1.93    0.25
 -13  10   0    1.43    0.29
 -14 -10   0    7.08    0.53
  14 -10   0    6.79    0.42
 -14 -10   0    6.40    0.46
 -14  10   0    6.32    0.43
 -14  10   0    6.85    0.39
 -14  10   0    7.27    0.48
 -14  10   0    6.52    0.51
  14  10   0    7.58    0.47
 -15 -10   0    0.03    0.30
  15 -10   0   -0.22    0.19
 -15 -10   0    0.12    0.28
 -15  10   0    0.25    0.29
 -15  10   0    0.40    0.26
  15  10   0    0.25    0.23
 -15  10   0    0.47    0.21
 -15  10   0    0.27    0.26
 -16 -10   0   11.67    0.70
 -16 -10   0   10.20    0.61
 -16  10   0   11.71    0.73
 -16  10   0   11.05    0.61
 -16  10   0   10.92    0.67
 -16  10   0   10.83    0.61
 -17 -10   0   -0.49    0.32
 -17 -10   0    0.58    0.34
 -17  10   0   -0.19    0.26
 -17  10   0    0.62    0.31
 -17  10   0    0.12    0.32
 -18 -10   0    2.78    0.45
 -18 -10   0    2.29    0.51
 -18  10   0    3.14    0.51
 -18  10   0    4.01    0.48
 -18  10   0    3.53    0.46
 -19 -10   0    0.52    0.41
 -19 -10   0    0.35    0.36
 -19  10   0   -0.04    0.36
 -20 -10   0    4.07    0.55
 -20 -10   0    4.83    0.64
 -20  10   0    4.03    0.60
   0 -11   0    0.10    0.09
   0  11   0   -0.07    0.09
   0  11   0    0.04    0.09
  -1 -11   0    0.60    0.11
   1 -11   0    0.49    0.10
  -1  11   0    0.43    0.10
   1  11   0    0.21    0.09
  -1  11   0    0.60    0.11
   1  11   0    0.29    0.10
  -2 -11   0   55.51    1.44
  -2  11   0   58.85    1.44
   2  11   0   55.49    1.43
   2  11   0   56.91    1.41
  -2  11   0   54.31    1.44
  -3 -11   0    1.16    0.15
   3  11   0    1.32    0.15
  -3  11   0    1.21    0.15
  -3  11   0    1.30    0.15
  -3  11   0    1.20    0.12
   3  11   0    1.08    0.11
   3  11   0    1.08    0.11
  -3  11   0    1.13    0.15
  -4 -11   0   46.49    1.20
  -4 -11   0   47.69    1.26
   4  11   0   46.71    1.24
  -4  11   0   48.51    1.27
   4  11   0   47.63    1.20
  -4  11   0   48.02    1.27
   4  11   0   46.70    1.19
  -4  11   0   47.06    1.20
  -4  11   0   49.29    1.25
  -5 -11   0    0.97    0.16
  -5 -11   0    0.92    0.11
  -5  11   0    0.72    0.15
   5  11   0    0.94    0.11
  -5  11   0    1.12    0.12
  -5  11   0    0.99    0.16
  -5  11   0    1.25    0.17
   5  11   0    0.81    0.10
   5  11   0    1.11    0.15
  -6 -11   0   11.99    0.45
  -6 -11   0   11.67    0.46
  -6 -11   0   12.09    0.39
  -6  11   0   12.39    0.45
  -6  11   0   11.90    0.38
   6  11   0   11.93    0.36
   6  11   0   11.74    0.42
  -6  11   0   12.41    0.44
  -6  11   0   12.71    0.47
  -7 -11   0    0.46    0.16
  -7 -11   0    0.38    0.10
  -7 -11   0    0.24    0.16
  -7  11   0    0.45    0.15
  -7  11   0    0.09    0.10
  -7  11   0    0.45    0.16
   7  11   0    0.10    0.08
   7  11   0    0.38    0.14
  -7  11   0    0.23    0.13
  -8 -11   0   34.02    1.02
  -8 -11   0   34.52    1.04
  -8 -11   0   34.71    0.93
  -8  11   0   35.29    0.99
   8  11   0   34.79    0.90
  -8  11   0   34.01    1.03
   8  11   0   34.56    0.98
  -8  11   0   34.15    1.01
  -8  11   0   33.91    0.93
  -9 -11   0    3.09    0.29
  -9 -11   0    4.08    0.34
  -9  11   0    3.12    0.31
  -9  11   0    4.43    0.33
   9  11   0    4.51    0.30
  -9  11   0    4.05    0.29
 -10 -11   0    5.35    0.38
 -10 -11   0    5.09    0.35
 -10 -11   0    4.62    0.27
 -10  11   0    5.22    0.28
 -10  11   0    5.03    0.34
 -10  11   0    4.80    0.32
  10  11   0    5.06    0.22
 -10  11   0    4.84    0.37
  10  11   0    5.25    0.34
 -11 -11   0    1.41    0.28
 -11 -11   0    1.16    0.17
 -11 -11   0    0.82    0.26
 -11  11   0    1.06    0.18
 -11  11   0    1.21    0.21
 -11  11   0    0.93    0.25
 -11  11   0    0.95    0.24
  11  11   0    1.26    0.22
 -12 -11   0   13.34    0.49
 -12 -11   0   13.29    0.67
 -12 -11   0   12.86    0.59
 -12  11   0   12.11    0.52
 -12  11   0   13.24    0.60
 -12  11   0   13.07    0.50
 -12  11   0   13.91    0.64
  12  11   0   13.47    0.57
  13 -11   0    0.72    0.21
 -13 -11   0    0.91    0.30
 -13 -11   0    1.12    0.27
 -13 -11   0    0.58    0.18
 -13  11   0    0.95    0.21
 -13  11   0    0.63    0.18
 -13  11   0    0.93    0.27
  13  11   0    0.92    0.24
 -13  11   0    1.05    0.30
 -13  11   0    0.88    0.27
 -14 -11   0    5.65    0.44
  14 -11   0    5.65    0.38
 -14 -11   0    6.19    0.56
 -14  11   0    5.58    0.51
  14  11   0    5.29    0.44
 -14  11   0    5.50    0.37
 -14  11   0    5.31    0.45
 -14  11   0    5.56    0.45
  15 -11   0    1.67    0.28
 -15 -11   0    1.73    0.33
 -15 -11   0    2.03    0.40
 -15  11   0    1.23    0.30
 -15  11   0    1.88    0.37
  15  11   0    2.40    0.33
 -15  11   0    2.06    0.26
 -15  11   0    2.24    0.34
 -16 -11   0    0.37    0.28
 -16 -11   0    0.56    0.35
  16 -11   0    0.54    0.25
 -16  11   0    0.68    0.35
 -16  11   0    0.98    0.31
 -16  11   0    1.21    0.32
 -16  11   0    0.55    0.22
 -17 -11   0    0.46    0.31
 -17 -11   0   -0.16    0.34
 -17  11   0   -0.02    0.36
 -17  11   0    0.18    0.30
 -17  11   0    0.06    0.27
 -18 -11   0    2.70    0.53
 -18 -11   0    2.41    0.43
 -18  11   0    3.22    0.50
 -18  11   0    2.32    0.39
 -18  11   0    3.17    0.45
 -19 -11   0    0.93    0.38
 -19 -11   0   -0.36    0.37
 -19  11   0   -0.28    0.35
 -20 -11   0   -0.14    0.32
 -20 -11   0   -0.33    0.47
 -20  11   0   -0.34    0.37
   0 -12   0  181.37    4.44
   0  12   0  186.58    4.43
   0  12   0  180.83    4.44
  -1 -12   0    0.11    0.11
   1 -12   0    0.10    0.10
   1  12   0    0.07    0.10
  -1  12   0    0.01    0.10
  -1  12   0    0.30    0.11
   1  12   0   -0.13    0.08
  -2 -12   0  145.06    3.58
  -2  12   0  152.47    3.58
  -2  12   0  142.47    3.57
   2  12   0  145.02    3.54
   2  12   0  144.40    3.56
  -3 -12   0    1.88    0.18
  -3  12   0    2.52    0.20
   3  12   0    1.46    0.16
  -3  12   0    2.04    0.14
  -3  12   0    1.62    0.18
  -3  12   0    1.54    0.16
   3  12   0    1.59    0.13
  -4 -12   0  213.79    5.12
  -4 -12   0  217.89    5.19
   4  12   0  211.61    5.16
  -4  12   0  214.57    5.12
  -4  12   0  214.34    5.19
  -4  12   0  209.41    5.17
  -4  12   0  210.12    5.18
   4  12   0  210.05    5.11
   4  12   0  212.46    5.12
  -5 -12   0    1.03    0.17
  -5 -12   0    0.97    0.12
  -5  12   0    0.90    0.16
  -5  12   0    0.95    0.12
  -5  12   0    1.11    0.16
   5  12   0    1.20    0.15
  -5  12   0    0.92    0.16
   5  12   0    0.85    0.10
   5  12   0    0.91    0.11
  -6 -12   0  139.62    3.46
  -6 -12   0  145.40    3.54
  -6 -12   0  144.35    3.55
   6  12   0  144.20    3.44
  -6  12   0  142.26    3.46
  -6  12   0  138.91    3.51
  -6  12   0  142.72    3.55
   6  12   0  137.78    3.50
  -6  12   0  142.04    3.53
  -7 -12   0    1.14    0.20
  -7 -12   0    1.35    0.14
  -7 -12   0    1.36    0.20
  -7  12   0    1.25    0.19
   7  12   0    1.71    0.19
  -7  12   0    1.44    0.14
  -7  12   0    1.35    0.20
  -7  12   0    1.19    0.17
  -8 -12   0    4.51    0.33
  -8 -12   0    4.89    0.24
  -8 -12   0    4.30    0.33
  -8  12   0    4.45    0.32
  -8  12   0    4.52    0.24
  -8  12   0    4.88    0.33
   8  12   0    5.26    0.28
  -8  12   0    4.63    0.29
   8  12   0    4.73    0.20
  -9 -12   0    1.03    0.23
  -9 -12   0    1.02    0.15
  -9 -12   0    0.96    0.21
   9  12   0    0.98    0.19
  -9  12   0    0.87    0.15
  -9  12   0    1.38    0.21
  -9  12   0    0.75    0.23
   9  12   0    0.78    0.11
  -9  12   0    0.80    0.20
 -10 -12   0   13.06    0.46
 -10 -12   0   13.27    0.59
 -10 -12   0   13.26    0.56
 -10  12   0   12.90    0.55
 -10  12   0   13.24    0.47
  10  12   0   13.29    0.41
 -10  12   0   13.49    0.59
 -10  12   0   13.83    0.53
  10  12   0   13.70    0.54
 -11 -12   0    0.40    0.15
 -11 -12   0    0.06    0.22
 -11 -12   0    0.26    0.24
  11  12   0    0.47    0.20
 -11  12   0    0.37    0.20
 -11  12   0    0.46    0.16
 -11  12   0    0.30    0.18
 -11  12   0    0.18    0.22
 -12 -12   0   42.64    1.36
 -12 -12   0   41.66    1.18
 -12 -12   0   43.99    1.32
 -12  12   0   40.72    1.28
 -12  12   0   43.13    1.23
 -12  12   0   43.48    1.19
  12  12   0   41.04    1.26
 -12  12   0   43.95    1.35
 -13 -12   0   -0.13    0.21
 -13 -12   0   -0.13    0.29
 -13  12   0    0.44    0.27
 -13  12   0    0.31    0.20
 -13  12   0   -0.29    0.20
  13  12   0    0.23    0.20
 -14 -12   0   38.24    1.31
 -14 -12   0   38.73    1.26
  14 -12   0   37.69    1.19
 -14  12   0   38.76    1.24
 -14  12   0   36.50    1.28
 -14  12   0   37.49    1.22
 -14  12   0   37.84    1.14
  14  12   0   38.81    1.22
 -15 -12   0   -0.24    0.25
  15 -12   0   -0.04    0.22
 -15 -12   0   -0.26    0.29
 -15  12   0   -0.06    0.19
 -15  12   0    0.00    0.27
 -15  12   0    0.06    0.22
 -15  12   0    0.07    0.29
  15  12   0    0.14    0.23
  16 -12   0    2.71    0.35
 -16 -12   0    1.83    0.42
 -16 -12   0    2.46    0.39
 -16  12   0    1.68    0.26
 -16  12   0    1.94    0.41
 -16  12   0    2.60    0.40
 -16  12   0    2.20    0.37
 -17 -12   0    0.26    0.29
 -17 -12   0    0.29    0.36
 -17  12   0    0.01    0.28
 -17  12   0   -0.05    0.28
 -17  12   0    0.41    0.35
 -18 -12   0    0.50    0.40
 -18 -12   0    0.04    0.35
 -18  12   0    0.01    0.39
 -18  12   0    0.50    0.31
 -18  12   0    0.55    0.33
 -19 -12   0    0.38    0.41
 -19 -12   0   -0.02    0.36
 -19  12   0    0.41    0.40
  -1 -13   0    0.43    0.12
   1 -13   0    0.34    0.12
  -1  13   0    0.42    0.13
   1  13   0    0.34    0.12
  -1  13   0    0.30    0.11
   1  13   0    0.28    0.10
  -2 -13   0   72.10    1.85
   2  13   0   73.72    1.81
   2  13   0   70.89    1.84
  -2  13   0   73.00    1.85
  -2  13   0   73.74    1.85
  -3 -13   0    0.56    0.14
   3  13   0    0.55    0.10
  -3  13   0    0.93    0.15
  -3  13   0    0.55    0.14
  -3  13   0    0.54    0.11
   3  13   0    0.66    0.14
  -3  13   0    0.44    0.13
  -4 -13   0   90.10    2.29
  -4 -13   0   90.05    2.22
   4  13   0   91.22    2.27
  -4  13   0   91.82    2.29
  -4  13   0   90.76    2.29
   4  13   0   87.24    2.21
  -4  13   0   91.73    2.22
   4  13   0   89.95    2.22
  -4  13   0   88.60    2.28
  -5 -13   0    0.14    0.09
  -5 -13   0    0.08    0.13
  -5  13   0    0.01    0.11
   5  13   0    0.08    0.08
   5  13   0    0.06    0.12
  -5  13   0    0.43    0.10
  -5  13   0    0.13    0.13
  -5  13   0   -0.14    0.12
   5  13   0    0.02    0.07
  -6 -13   0   61.15    1.64
  -6 -13   0   62.10    1.56
   6  13   0   61.55    1.56
  -6  13   0   61.37    1.65
  -6  13   0   60.69    1.64
   6  13   0   62.60    1.62
   6  13   0   60.81    1.54
  -6  13   0   59.63    1.55
  -6  13   0   64.55    1.63
  -7 -13   0    1.14    0.21
  -7 -13   0    0.73    0.19
  -7 -13   0    0.87    0.13
  -7  13   0    1.01    0.18
  -7  13   0    1.07    0.19
   7  13   0    1.07    0.11
   7  13   0    0.85    0.16
  -7  13   0    0.80    0.18
  -7  13   0    0.89    0.13
  -8 -13   0   44.58    1.29
  -8 -13   0   45.27    1.32
  -8 -13   0   45.43    1.19
   8  13   0   45.48    1.26
  -8  13   0   45.92    1.31
   8  13   0   45.44    1.16
  -8  13   0   44.86    1.19
  -8  13   0   46.67    1.30
  -8  13   0   45.43    1.27
  -9 -13   0    0.10    0.12
  -9 -13   0    0.34    0.21
  -9 -13   0    0.42    0.21
   9  13   0    0.28    0.09
   9  13   0    0.20    0.17
  -9  13   0    0.40    0.20
  -9  13   0    0.12    0.17
  -9  13   0    0.18    0.13
  -9  13   0    0.25    0.16
 -10 -13   0   12.28    0.44
 -10 -13   0   11.72    0.53
 -10 -13   0   12.30    0.56
 -10  13   0   11.74    0.49
 -10  13   0   11.07    0.54
 -10  13   0   11.46    0.52
  10  13   0   12.07    0.50
 -10  13   0   11.85    0.43
 -11 -13   0    0.28    0.21
 -11 -13   0    0.35    0.23
 -11 -13   0    0.25    0.13
  11  13   0    0.07    0.18
 -11  13   0    0.23    0.18
 -11  13   0    0.18    0.15
 -11  13   0    0.16    0.22
 -11  13   0    0.08    0.18
 -12 -13   0    2.70    0.37
 -12 -13   0    3.22    0.26
 -12 -13   0    3.02    0.35
  12  13   0    3.97    0.36
 -12  13   0    2.99    0.34
 -12  13   0    2.79    0.30
 -12  13   0    3.45    0.38
 -12  13   0    3.10    0.27
 -13 -13   0   -0.07    0.26
 -13 -13   0    0.30    0.24
 -13  13   0   -0.08    0.20
 -13  13   0    0.58    0.28
 -13  13   0    0.39    0.20
  13  13   0    0.61    0.23
 -14 -13   0   10.70    0.63
  14 -13   0    9.42    0.50
 -14 -13   0    9.44    0.59
 -14  13   0   10.87    0.59
 -14  13   0   10.56    0.62
  14  13   0    9.84    0.54
 -14  13   0    9.33    0.52
 -14  13   0   10.34    0.50
  15 -13   0   -0.46    0.18
 -15 -13   0    0.51    0.28
 -15 -13   0    0.00    0.31
 -15  13   0    0.24    0.30
 -15  13   0   -0.24    0.18
  15  13   0   -0.07    0.23
 -15  13   0   -0.11    0.22
 -15  13   0    0.62    0.26
 -16 -13   0    7.95    0.66
  16 -13   0    7.67    0.49
 -16 -13   0    7.60    0.58
 -16  13   0    7.20    0.51
 -16  13   0    7.32    0.42
 -16  13   0    8.50    0.66
 -16  13   0    7.33    0.50
 -17 -13   0    0.03    0.36
 -17 -13   0    0.91    0.33
 -17  13   0    0.69    0.33
 -17  13   0    0.60    0.31
 -17  13   0    0.48    0.36
 -18 -13   0    6.01    0.69
 -18 -13   0    6.70    0.63
 -18  13   0    6.13    0.56
 -18  13   0    5.95    0.54
 -18  13   0    7.80    0.72
 -19 -13   0   -0.06    0.45
 -19 -13   0    0.37    0.33
 -19  13   0   -0.51    0.36
   0 -14   0   13.51    0.45
   0  14   0   14.64    0.44
   0  14   0   12.56    0.45
   1 -14   0    1.33    0.15
  -1 -14   0    1.43    0.16
  -1  14   0    1.26    0.16
  -1  14   0    1.31    0.16
   1  14   0    1.54    0.15
   1  14   0    1.25    0.15
  -2 -14   0   88.24    2.24
   2  14   0   88.11    2.20
   2  14   0   86.31    2.23
  -2  14   0   90.66    2.24
  -2  14   0   90.66    2.24
  -3 -14   0    1.77    0.18
  -3  14   0    1.49    0.17
   3  14   0    1.43    0.13
   3  14   0    1.49    0.17
  -3  14   0    1.32    0.17
  -3  14   0    1.62    0.18
  -3  14   0    1.44    0.14
  -4 -14   0    0.78    0.12
  -4 -14   0    0.86    0.16
   4  14   0    1.06    0.16
  -4  14   0    0.90    0.12
  -4  14   0    0.67    0.15
  -4  14   0    1.15    0.18
   4  14   0    0.86    0.12
  -4  14   0    0.64    0.16
  -5 -14   0    0.92    0.17
  -5 -14   0    1.12    0.13
  -5  14   0    0.93    0.17
  -5  14   0    0.83    0.11
   5  14   0    1.03    0.15
  -5  14   0    0.93    0.16
   5  14   0    0.64    0.11
   5  14   0    0.95    0.11
  -5  14   0    0.77    0.16
  -6 -14   0    0.20    0.15
  -6 -14   0    0.13    0.09
   6  14   0   -0.07    0.13
  -6  14   0    0.15    0.14
  -6  14   0    0.15    0.13
   6  14   0    0.14    0.08
   6  14   0    0.18    0.09
  -6  14   0    0.14    0.10
  -6  14   0    0.11    0.15
  -7 -14   0    0.10    0.16
  -7 -14   0    0.31    0.11
  -7  14   0    0.17    0.16
  -7  14   0    0.30    0.11
   7  14   0    0.36    0.09
  -7  14   0    0.07    0.13
   7  14   0    0.34    0.15
  -7  14   0    0.29    0.16
  -8 -14   0    7.14    0.39
  -8 -14   0    7.18    0.30
  -8 -14   0    6.95    0.40
  -8  14   0    7.01    0.39
   8  14   0    7.06    0.26
  -8  14   0    7.09    0.38
  -8  14   0    7.01    0.35
   8  14   0    7.22    0.36
  -8  14   0    6.58    0.29
  -9 -14   0    0.42    0.20
  -9 -14   0    0.29    0.20
  -9 -14   0    0.18    0.13
   9  14   0    0.26    0.09
  -9  14   0    0.34    0.16
  -9  14   0    0.02    0.18
   9  14   0    0.55    0.18
  -9  14   0    0.33    0.19
  -9  14   0    0.36    0.13
 -10 -14   0   14.79    0.64
 -10 -14   0   14.52    0.61
 -10 -14   0   14.71    0.50
  10  14   0   14.43    0.58
 -10  14   0   15.67    0.58
 -10  14   0   15.41    0.64
 -10  14   0   15.54    0.61
 -10  14   0   14.71    0.50
 -11 -14   0    0.54    0.24
 -11 -14   0    0.27    0.14
 -11 -14   0    0.18    0.22
 -11  14   0    0.48    0.22
 -11  14   0    0.63    0.21
 -11  14   0    0.52    0.16
  11  14   0    0.53    0.20
 -11  14   0    0.30    0.23
 -12 -14   0   12.32    0.59
 -12 -14   0   12.62    0.47
 -12 -14   0   12.67    0.63
 -12  14   0   12.63    0.60
 -12  14   0   11.79    0.62
 -12  14   0   11.99    0.51
  12  14   0   12.15    0.56
 -12  14   0   12.66    0.53
 -13 -14   0    1.49    0.30
 -13 -14   0    0.82    0.31
  13  14   0    1.00    0.25
 -13  14   0    0.91    0.22
 -13  14   0    1.06    0.26
 -13  14   0    0.79    0.30
  14 -14   0    0.18    0.20
 -14 -14   0   -0.07    0.29
 -14 -14   0   -0.07    0.24
  14  14   0    0.14    0.23
 -14  14   0   -0.23    0.20
 -14  14   0    0.04    0.19
 -14  14   0   -0.13    0.26
 -14  14   0    0.08    0.32
 -15 -14   0    0.53    0.29
  15 -14   0    0.17    0.23
 -15 -14   0    0.06    0.33
  15  14   0    0.85    0.27
 -15  14   0    0.58    0.26
 -15  14   0    0.28    0.21
 -15  14   0    0.61    0.36
 -15  14   0    0.39    0.30
 -16 -14   0    1.85    0.47
 -16 -14   0    2.21    0.43
  16 -14   0    1.63    0.32
 -16  14   0    1.84    0.36
 -16  14   0    1.24    0.32
 -16  14   0    2.21    0.43
 -16  14   0    2.01    0.28
 -17 -14   0    0.06    0.35
 -17 -14   0    0.24    0.35
 -17  14   0    0.27    0.27
 -17  14   0    0.29    0.37
 -17  14   0    0.47    0.31
 -18 -14   0   13.81    0.88
 -18 -14   0   11.17    0.70
 -18  14   0   13.22    0.84
 -18  14   0   11.55    0.68
 -18  14   0   10.55    0.78
 -19 -14   0    0.57    0.39
 -19 -14   0   -0.83    0.35
 -19  14   0    0.25    0.41
   0 -15   0    0.11    0.12
   0  15   0   -0.08    0.11
   0  15   0    0.09    0.11
  -1 -15   0    0.59    0.14
   1 -15   0    0.68    0.14
  -1  15   0    0.76    0.14
  -1  15   0    0.74    0.14
   1  15   0    0.66    0.15
   1  15   0    0.48    0.12
  -2 -15   0    0.69    0.15
  -2  15   0    0.65    0.14
   2  15   0    0.86    0.16
   2  15   0    0.74    0.12
  -2  15   0    0.58    0.15
  -3 -15   0    0.23    0.13
  -3  15   0    0.17    0.13
   3  15   0    0.18    0.12
  -3  15   0    0.42    0.14
   3  15   0    0.16    0.10
  -3  15   0    0.13    0.13
  -4 -15   0    0.32    0.14
  -4 -15   0    0.09    0.09
  -4  15   0    0.06    0.13
   4  15   0    0.13    0.12
   4  15   0    0.07    0.09
  -4  15   0    0.18    0.09
  -4  15   0    0.08    0.13
  -4  15   0    0.15    0.12
  -5 -15   0    7.15    0.27
  -5 -15   0    5.84    0.32
  -5  15   0    6.26    0.26
  -5  15   0    5.88    0.32
  -5  15   0    5.94    0.31
  -5  15   0    6.19    0.33
   5  15   0    5.91    0.25
   5  15   0    6.74    0.32
  -6 -15   0    4.62    0.22
  -6 -15   0    4.34    0.29
  -6  15   0    5.12    0.23
   6  15   0    4.62    0.21
   6  15   0    4.43    0.26
   6  15   0    4.90    0.22
  -6  15   0    4.37    0.30
  -6  15   0    4.63    0.28
  -6  15   0    5.06    0.31
  -7 -15   0    0.11    0.17
  -7 -15   0    0.10    0.11
   7  15   0    0.07    0.14
  -7  15   0   -0.07    0.15
  -7  15   0   -0.16    0.12
   7  15   0    0.16    0.08
  -7  15   0    0.14    0.11
  -7  15   0   -0.07    0.16
  -8 -15   0   61.83    1.56
  -8 -15   0   59.78    1.66
   8  15   0   59.48    1.63
  -8  15   0   60.95    1.66
  -8  15   0   59.59    1.55
  -8  15   0   59.85    1.63
   8  15   0   60.10    1.52
  -8  15   0   61.19    1.68
  -9 -15   0    0.12    0.12
  -9 -15   0    0.57    0.21
  -9  15   0    0.76    0.22
   9  15   0    0.64    0.17
  -9  15   0    0.71    0.19
   9  15   0    0.58    0.11
  -9  15   0    0.56    0.22
  -9  15   0    0.13    0.12
 -10 -15   0    1.38    0.18
 -10 -15   0    1.42    0.29
 -10 -15   0    1.56    0.27
 -10  15   0    1.65    0.19
 -10  15   0    1.20    0.27
  10  15   0    1.71    0.24
 -10  15   0    1.76    0.25
 -10  15   0    1.51    0.26
 -11 -15   0    1.54    0.18
 -11 -15   0    1.62    0.29
 -11 -15   0    1.62    0.29
 -11  15   0    1.88    0.27
 -11  15   0    1.80    0.30
 -11  15   0    1.64    0.24
  11  15   0    1.91    0.26
 -11  15   0    1.41    0.19
 -12 -15   0   35.41    1.19
 -12 -15   0   33.83    1.14
 -12  15   0   33.23    1.16
 -12  15   0   34.07    1.08
  12  15   0   37.38    1.12
 -12  15   0   35.82    1.14
 -13 -15   0   -0.52    0.25
 -13 -15   0    0.11    0.31
 -13  15   0    0.24    0.19
  13  15   0   -0.08    0.21
 -13  15   0    0.08    0.26
 -13  15   0    0.46    0.28
 -14 -15   0    6.58    0.59
 -14 -15   0    5.85    0.51
 -14  15   0    5.85    0.54
 -14  15   0    7.43    0.52
  14  15   0    5.94    0.43
 -14  15   0    5.52    0.40
  15 -15   0    0.35    0.26
 -15 -15   0    0.67    0.36
 -15 -15   0    0.39    0.30
 -15  15   0    0.35    0.26
  15  15   0    0.80    0.27
 -15  15   0    0.92    0.34
 -15  15   0    0.62    0.23
 -15  15   0    1.14    0.29
  16 -15   0    4.58    0.45
 -16 -15   0    4.32    0.54
 -16 -15   0    5.76    0.56
 -16  15   0    5.62    0.58
 -16  15   0    4.60    0.48
 -16  15   0    4.99    0.38
 -16  15   0    4.89    0.50
 -17 -15   0    0.07    0.35
 -17 -15   0   -0.24    0.33
 -17  15   0    0.03    0.30
 -17  15   0   -0.19    0.27
 -17  15   0   -0.77    0.30
 -18 -15   0    3.64    0.54
 -18 -15   0    3.66    0.53
 -18  15   0    3.05    0.45
 -18  15   0    3.94    0.56
 -19 -15   0    0.45    0.43
 -19 -15   0    0.17    0.34
 -19  15   0    0.09    0.40
 -19  15   0   -0.28    0.28
   0 -16   0   19.41    0.60
   0  16   0   19.04    0.58
   0  16   0   19.38    0.60
  -1 -16   0    0.18    0.12
   1 -16   0    0.54    0.15
   1  16   0    0.20    0.13
  -1  16   0    0.48    0.13
   1  16   0    0.07    0.11
  -1  16   0    0.13    0.12
  -2 -16   0    6.12    0.30
   2 -16   0    6.89    0.30
   2  16   0    6.06    0.31
  -2  16   0    6.30    0.30
   2  16   0    6.49    0.28
  -2  16   0    6.74    0.31
  -3 -16   0    1.27    0.17
  -3  16   0    1.39    0.18
   3  16   0    1.06    0.13
  -3  16   0    1.07    0.16
  -3  16   0    0.90    0.16
   3  16   0    1.53    0.18
  -4 -16   0  124.44    3.08
  -4 -16   0  126.00    3.15
  -4  16   0  125.47    3.15
   4  16   0  123.14    3.13
   4  16   0  126.72    3.08
  -4  16   0  125.26    3.08
  -4  16   0  125.68    3.14
  -4  16   0  127.92    3.16
  -5 -16   0    0.67    0.12
  -5 -16   0    0.69    0.17
  -5  16   0    0.76    0.17
  -5  16   0    1.12    0.19
   5  16   0    0.86    0.15
  -5  16   0    0.64    0.12
  -5  16   0    0.68    0.16
   5  16   0    0.85    0.12
  -6 -16   0  114.96    2.88
  -6 -16   0  116.33    2.97
  -6  16   0  118.32    2.99
  -6  16   0  113.55    2.95
  -6  16   0  115.52    2.87
   6  16   0  119.77    2.95
  -6  16   0  118.34    2.97
   6  16   0  116.77    2.88
  -7 -16   0    0.42    0.18
  -7 -16   0    0.73    0.13
  -7  16   0    0.60    0.19
   7  16   0    0.46    0.16
   7  16   0    0.51    0.10
  -7  16   0    0.76    0.19
  -7  16   0    0.79    0.20
  -7  16   0    0.65    0.13
  -8 -16   0    1.69    0.18
  -8 -16   0    2.04    0.26
  -8  16   0    1.74    0.25
  -8  16   0    2.02    0.18
   8  16   0    1.89    0.15
   8  16   0    1.70    0.22
  -8  16   0    1.75    0.25
  -8  16   0    1.83    0.24
  -9 -16   0    1.41    0.17
  -9 -16   0    1.38    0.27
  -9  16   0    1.37    0.17
  -9  16   0    1.77    0.27
  -9  16   0    1.33    0.21
  -9  16   0    1.04    0.23
   9  16   0    1.68    0.23
 -10 -16   0   34.05    1.08
 -10 -16   0   33.05    0.93
 -10  16   0   32.32    1.05
 -10  16   0   32.01    1.07
 -10  16   0   32.68    1.02
  10  16   0   33.04    1.03
 -10  16   0   33.08    0.93
 -11 -16   0    0.40    0.26
 -11 -16   0    0.67    0.16
 -11 -16   0    0.95    0.26
 -11  16   0    0.26    0.22
 -11  16   0    0.46    0.16
 -11  16   0    0.40    0.24
  11  16   0    1.33    0.25
 -11  16   0    0.59    0.20
 -12 -16   0    2.89    0.39
 -12 -16   0    2.69    0.35
 -12  16   0    3.06    0.38
  12  16   0    3.56    0.36
 -12  16   0    2.70    0.30
 -12  16   0    2.97    0.35
 -13 -16   0   -0.13    0.23
 -13 -16   0   -0.11    0.26
 -13  16   0   -0.08    0.19
 -13  16   0    0.17    0.26
  13  16   0   -0.12    0.19
 -13  16   0    0.08    0.26
 -14 -16   0   27.74    1.08
 -14 -16   0   27.84    1.03
 -14  16   0   27.74    1.06
  14  16   0   28.20    0.99
 -14  16   0   27.48    1.03
 -14  16   0   27.43    0.93
 -15 -16   0    0.43    0.33
 -15 -16   0    0.50    0.30
  15 -16   0    0.12    0.22
  15  16   0    0.16    0.25
 -15  16   0    0.16    0.28
 -15  16   0    0.07    0.26
 -15  16   0    0.24    0.22
 -15  16   0    0.22    0.32
 -16 -16   0    7.40    0.62
 -16 -16   0    7.16    0.65
  16 -16   0    7.03    0.51
 -16  16   0    7.99    0.62
 -16  16   0    7.54    0.61
 -16  16   0    7.25    0.45
 -16  16   0    7.69    0.54
 -17 -16   0    0.25    0.31
 -17 -16   0    0.10    0.35
  17 -16   0   -0.27    0.45
 -17  16   0   -0.06    0.28
 -17  16   0   -0.27    0.29
 -17  16   0    0.17    0.36
 -18 -16   0    0.33    0.33
 -18  16   0    0.10    0.33
 -18  16   0    0.44    0.39
 -19 -16   0    0.01    0.37
 -19  16   0    0.05    0.46
 -19  16   0    0.34    0.34
   0  17   0    0.22    0.13
   0  17   0    0.24    0.12
   1 -17   0    0.22    0.13
  -1 -17   0    0.54    0.14
  -1  17   0    0.23    0.12
   1  17   0    0.15    0.11
  -1  17   0    0.38    0.14
   1  17   0    0.17    0.12
  -2 -17   0    2.42    0.22
   2 -17   0    2.50    0.21
   2  17   0    2.67    0.21
   2  17   0    2.32    0.17
  -2  17   0    2.42    0.21
  -2  17   0    2.47    0.22
  -3 -17   0    1.46    0.19
  -3  17   0    1.35    0.18
  -3  17   0    1.16    0.18
   3  17   0    1.40    0.15
   3  17   0    1.63    0.18
  -4 -17   0   19.49    0.65
   4  17   0   19.93    0.59
  -4  17   0   19.18    0.64
  -4  17   0   20.78    0.66
  -4  17   0   19.52    0.59
  -4  17   0   20.49    0.66
   4  17   0   20.49    0.65
  -5 -17   0    0.73    0.18
  -5 -17   0    0.97    0.13
  -5  17   0    0.65    0.16
  -5  17   0    0.68    0.12
   5  17   0    0.80    0.12
  -5  17   0    0.75    0.17
   5  17   0    0.83    0.16
  -5  17   0    0.86    0.18
  -6 -17   0   45.54    1.28
  -6 -17   0   45.01    1.19
  -6  17   0   44.22    1.28
  -6  17   0   42.53    1.25
  -6  17   0   44.90    1.29
   6  17   0   44.70    1.18
   6  17   0   47.00    1.26
  -6  17   0   45.50    1.18
  -7 -17   0    0.26    0.12
  -7 -17   0    0.63    0.20
  -7  17   0    0.09    0.11
   7  17   0    0.24    0.11
  -7  17   0    0.31    0.17
   7  17   0    0.29    0.16
  -7  17   0    0.17    0.18
  -7  17   0    0.39    0.18
  -8 -17   0    8.22    0.43
  -8 -17   0    7.73    0.33
  -8  17   0    7.75    0.43
  -8  17   0    8.16    0.43
  -8  17   0    7.31    0.40
  -8  17   0    7.44    0.32
   8  17   0    7.59    0.40
   8  17   0    7.63    0.29
  -9 -17   0    1.58    0.27
  -9 -17   0    1.97    0.19
  -9  17   0    1.87    0.19
  -9  17   0    2.48    0.29
   9  17   0    2.10    0.25
   9  17   0    1.67    0.17
  -9  17   0    1.85    0.27
  -9  17   0    1.85    0.24
 -10 -17   0    3.04    0.34
 -10 -17   0    3.09    0.25
 -10  17   0    3.07    0.32
 -10  17   0    3.23    0.35
  10  17   0    3.54    0.33
 -10  17   0    2.94    0.34
 -10  17   0    2.97    0.23
 -11 -17   0    0.45    0.25
 -11 -17   0    0.34    0.15
 -11  17   0    0.33    0.22
  11  17   0    0.20    0.18
 -11  17   0    0.73    0.22
 -11  17   0    0.45    0.26
 -12 -17   0    4.43    0.43
  12  17   0    4.82    0.40
 -12  17   0    4.63    0.45
 -12  17   0    4.63    0.43
 -12  17   0    4.64    0.38
 -13 -17   0    0.40    0.27
 -13  17   0    0.51    0.21
 -13  17   0    0.56    0.26
  13  17   0    0.62    0.25
 -13  17   0    0.67    0.29
 -14 -17   0   10.93    0.62
 -14  17   0   10.06    0.52
 -14  17   0   12.04    0.65
  14  17   0   10.79    0.58
 -14  17   0   10.72    0.64
  15 -17   0    0.25    0.26
 -15 -17   0    0.51    0.30
 -15  17   0    0.09    0.31
  15  17   0    0.45    0.28
 -15  17   0    0.43    0.28
 -15  17   0   -0.03    0.24
 -15  17   0    0.37    0.23
  16 -17   0   23.17    0.89
 -16 -17   0   23.00    0.98
 -16  17   0   22.89    1.00
 -16  17   0   21.84    0.81
 -16  17   0   21.42    0.90
 -16  17   0   21.67    0.90
  17 -17   0    0.01    0.24
 -17 -17   0   -0.20    0.29
 -17  17   0    0.23    0.29
 -17  17   0   -0.50    0.32
 -17  17   0   -0.11    0.27
 -18 -17   0    5.47    0.58
 -18  17   0    5.37    0.63
 -18  17   0    5.55    0.56
 -19 -17   0   -0.12    0.33
 -19  17   0    0.39    0.41
 -19  17   0    0.39    0.30
   0 -18   0   51.32    1.40
   0  18   0   53.74    1.39
   0  18   0   51.94    1.41
  -1 -18   0    0.07    0.13
   1 -18   0   -0.10    0.11
   1  18   0    0.13    0.13
   1  18   0   -0.10    0.10
  -1  18   0    0.09    0.12
  -1  18   0    0.06    0.13
   2 -18   0   92.55    2.33
  -2 -18   0   91.14    2.33
   2  18   0   92.11    2.29
  -2  18   0   90.57    2.33
  -2  18   0   92.31    2.33
   2  18   0   88.18    2.32
  -3 -18   0    0.94    0.17
  -3  18   0    0.84    0.17
  -3  18   0    0.67    0.16
  -3  18   0    1.23    0.18
  -4 -18   0   35.05    1.03
  -4  18   0   34.92    1.03
  -4  18   0   34.58    1.02
  -4  18   0   34.53    1.01
  -4  18   0   34.45    0.95
   4  18   0   37.63    1.02
   4  18   0   34.87    0.95
  -5 -18   0    0.08    0.15
  -5 -18   0    0.19    0.11
  -5  18   0   -0.02    0.15
  -5  18   0   -0.07    0.14
   5  18   0   -0.07    0.13
  -5  18   0    0.01    0.10
   5  18   0    0.27    0.11
  -5  18   0    0.10    0.14
  -6 -18   0   19.01    0.58
  -6 -18   0   19.91    0.68
  -6  18   0   18.96    0.58
  -6  18   0   18.64    0.65
  -6  18   0   18.19    0.67
   6  18   0   18.89    0.58
  -6  18   0   19.30    0.67
   6  18   0   18.96    0.64
  -7 -18   0    0.02    0.12
  -7 -18   0    0.07    0.18
   7  18   0    0.05    0.10
  -7  18   0    0.10    0.12
   7  18   0    0.26    0.15
  -7  18   0    0.07    0.18
  -7  18   0    0.25    0.16
  -7  18   0    0.06    0.18
  -8 -18   0   72.04    1.83
  -8 -18   0   71.82    1.95
  -8  18   0   73.48    1.96
  -8  18   0   71.91    1.83
   8  18   0   70.19    1.92
  -8  18   0   71.40    1.97
  -8  18   0   69.21    1.91
  -9 -18   0    3.99    0.24
  -9 -18   0    2.55    0.31
  -9  18   0    4.12    0.33
  -9  18   0    2.15    0.30
  -9  18   0    2.69    0.32
  -9  18   0    3.47    0.23
   9  18   0    4.00    0.32
 -10 -18   0    0.20    0.22
 -10 -18   0    0.20    0.14
 -10  18   0    0.22    0.20
  10  18   0    0.40    0.19
 -10  18   0    0.24    0.15
 -10  18   0    0.07    0.21
 -10  18   0   -0.38    0.20
 -11 -18   0    1.37    0.29
 -11  18   0    1.03    0.26
  11  18   0    1.14    0.25
 -11  18   0    1.41    0.26
 -11  18   0    1.14    0.29
 -12 -18   0    7.31    0.52
  12  18   0    7.11    0.45
 -12  18   0    7.58    0.52
 -12  18   0    6.69    0.42
 -12  18   0    7.21    0.51
 -13 -18   0    1.01    0.30
 -13  18   0    1.86    0.28
  13  18   0    1.37    0.27
 -13  18   0    1.12    0.32
 -13  18   0    1.50    0.31
 -14 -18   0    0.51    0.32
  14  18   0   -0.42    0.22
 -14  18   0    0.02    0.29
 -14  18   0    0.53    0.23
 -14  18   0    0.24    0.29
 -15 -18   0    0.89    0.33
  15 -18   0    0.94    0.31
 -15  18   0    1.16    0.37
 -15  18   0    1.15    0.34
 -15  18   0    1.17    0.26
  15  18   0    0.81    0.33
  16 -18   0    2.61    0.40
 -16 -18   0    3.69    0.47
 -16  18   0    3.28    0.35
 -16  18   0    3.64    0.45
 -16  18   0    4.18    0.56
 -16  18   0    3.41    0.43
 -17 -18   0   -0.01    0.35
  17 -18   0    0.03    0.27
 -17  18   0   -0.07    0.42
 -17  18   0    0.50    0.31
 -17  18   0    0.29    0.30
 -18 -18   0   19.70    0.97
 -18  18   0   20.05    0.91
 -18  18   0   21.65    1.07
 -19 -18   0    0.68    0.40
 -19  18   0   -0.16    0.40
 -19  18   0    0.58    0.36
   0 -19   0    0.57    0.14
   0  19   0    0.67    0.16
   0  19   0    0.58    0.14
  -1 -19   0    0.17    0.13
   1 -19   0    0.21    0.13
  -1  19   0    0.20    0.13
   1  19   0    0.03    0.13
   1  19   0    0.16    0.11
  -1  19   0    0.30    0.14
  -2 -19   0   18.46    0.61
   2 -19   0   16.82    0.58
  -2  19   0   17.61    0.59
   2  19   0   18.17    0.60
   2  19   0   18.37    0.56
  -2  19   0   16.93    0.59
  -3 -19   0    1.19    0.19
  -3  19   0    1.36    0.20
  -3  19   0    1.42    0.20
  -3  19   0    1.29    0.19
   3  19   0    1.38    0.18
   3  19   0    1.40    0.16
  -4 -19   0   16.63    0.60
  -4  19   0   16.69    0.60
  -4  19   0   17.57    0.61
   4  19   0   17.13    0.53
   4  19   0   16.80    0.58
  -4  19   0   17.04    0.60
  -4  19   0   16.90    0.53
  -5 -19   0    1.31    0.22
  -5 -19   0    1.60    0.17
  -5  19   0    1.54    0.16
   5  19   0    1.53    0.16
  -5  19   0    1.48    0.21
   5  19   0    1.42    0.19
  -5  19   0    1.64    0.22
  -5  19   0    1.65    0.21
  -6 -19   0   20.79    0.62
  -6 -19   0   20.16    0.70
  -6  19   0   21.05    0.69
  -6  19   0   19.60    0.71
   6  19   0   19.54    0.68
  -6  19   0   20.03    0.61
   6  19   0   20.21    0.61
  -6  19   0   20.01    0.70
  -7 -19   0    0.79    0.21
  -7 -19   0    0.71    0.14
  -7  19   0    0.74    0.19
  -7  19   0    0.77    0.22
  -7  19   0    0.66    0.20
   7  19   0    0.60    0.13
   7  19   0    0.67    0.18
  -7  19   0    0.57    0.13
  -8 -19   0    0.78    0.25
  -8 -19   0    0.60    0.15
   8  19   0    0.68    0.21
  -8  19   0    0.46    0.19
  -8  19   0    0.67    0.15
  -8  19   0    0.75    0.22
  -8  19   0    0.77    0.23
  -9 -19   0    0.22    0.13
  -9 -19   0    0.17    0.24
  -9  19   0    0.13    0.21
  -9  19   0    0.29    0.20
  -9  19   0    0.21    0.14
   9  19   0   -0.13    0.18
  -9  19   0   -0.02    0.21
 -10 -19   0    0.50    0.15
 -10 -19   0    0.73    0.25
 -10  19   0    0.56    0.20
 -10  19   0    0.24    0.22
 -10  19   0    0.34    0.14
  10  19   0    0.01    0.17
 -10  19   0    0.69    0.28
 -11 -19   0    0.06    0.26
 -11  19   0   -0.02    0.19
  11  19   0    0.37    0.21
 -11  19   0    0.37    0.26
 -11  19   0    0.61    0.25
 -12 -19   0   17.70    0.77
 -12  19   0   16.11    0.72
 -12  19   0   17.61    0.69
  12  19   0   16.88    0.69
 -12  19   0   16.71    0.76
 -13 -19   0   -0.43    0.23
  13  19   0   -0.05    0.22
 -13  19   0    0.05    0.28
 -13  19   0    0.02    0.21
 -13  19   0   -0.04    0.25
 -14 -19   0    2.07    0.40
 -14  19   0    2.05    0.31
  14  19   0    2.14    0.33
 -14  19   0    2.19    0.41
 -14  19   0    1.63    0.37
 -15 -19   0    0.99    0.33
 -15  19   0    1.36    0.43
 -15  19   0    1.63    0.37
 -15  19   0    1.22    0.27
 -16 -19   0    2.54    0.43
  16 -19   0    2.44    0.37
 -16  19   0    2.18    0.39
 -16  19   0    2.10    0.31
 -16  19   0    2.80    0.41
 -16  19   0    2.20    0.44
  17 -19   0    0.29    0.31
 -17 -19   0    0.28    0.35
 -17  19   0    0.66    0.40
 -17  19   0   -0.20    0.32
 -17  19   0    0.33    0.31
 -18 -19   0    0.93    0.38
 -18  19   0    1.32    0.45
 -18  19   0    1.69    0.41
   0 -20   0    0.00    0.13
   0  20   0    0.11    0.13
   0  20   0   -0.02    0.13
  -1 -20   0    0.15    0.14
   1 -20   0   -0.01    0.13
   1  20   0    0.07    0.13
  -1  20   0   -0.10    0.12
   1  20   0    0.22    0.12
  -1  20   0   -0.11    0.13
  -2 -20   0   27.90    0.85
   2 -20   0   27.44    0.83
   2  20   0   26.55    0.79
  -2  20   0   27.74    0.84
   2  20   0   28.26    0.84
  -2  20   0   27.19    0.85
  -3 -20   0    0.47    0.16
   3  20   0    0.30    0.13
   3  20   0    0.25    0.14
  -3  20   0    0.16    0.15
  -3  20   0    0.02    0.14
  -3  20   0    0.41    0.16
  -4 -20   0   10.29    0.45
  -4  20   0   10.53    0.44
   4  20   0   10.44    0.38
   4  20   0   10.24    0.43
  -4  20   0    9.85    0.44
  -4  20   0    9.94    0.45
  -4  20   0   10.01    0.38
  -5 -20   0    0.07    0.16
  -5 -20   0   -0.01    0.11
  -5  20   0   -0.05    0.17
  -5  20   0    0.04    0.16
   5  20   0   -0.01    0.14
   5  20   0   -0.12    0.11
  -5  20   0   -0.05    0.12
  -5  20   0    0.18    0.17
  -6 -20   0    0.47    0.19
  -6 -20   0    0.29    0.13
  -6  20   0    0.67    0.14
  -6  20   0    0.80    0.20
   6  20   0    0.75    0.19
   6  20   0    0.47    0.13
  -6  20   0    0.16    0.18
  -6  20   0    0.73    0.20
  -7 -20   0    1.70    0.18
  -7 -20   0    1.87    0.27
  -7  20   0    1.75    0.25
   7  20   0    2.45    0.26
  -7  20   0    1.87    0.27
  -7  20   0    1.60    0.25
   7  20   0    1.80    0.18
  -7  20   0    1.91    0.18
  -8 -20   0    9.17    0.36
  -8 -20   0    8.39    0.47
   8  20   0   10.12    0.47
  -8  20   0    9.30    0.36
  -8  20   0    9.71    0.48
  -8  20   0    9.74    0.47
  -8  20   0    8.40    0.48
  -9 -20   0   -0.12    0.20
  -9 -20   0    0.16    0.13
  -9  20   0   -0.05    0.20
   9  20   0   -0.01    0.19
  -9  20   0    0.32    0.13
  -9  20   0    0.27    0.20
  -9  20   0    0.09    0.20
 -10 -20   0    9.57    0.54
 -10 -20   0    8.05    0.36
 -10  20   0    8.72    0.47
  10  20   0    8.55    0.45
 -10  20   0    8.01    0.51
 -10  20   0    8.93    0.50
 -11 -20   0    0.85    0.27
 -11  20   0    0.02    0.23
 -11  20   0    0.69    0.24
  11  20   0    0.56    0.21
 -11  20   0    0.54    0.27
 -12 -20   0    1.96    0.34
 -12  20   0    1.50    0.31
  12  20   0    1.59    0.28
 -12  20   0    1.45    0.33
 -12  20   0    1.25    0.27
 -13 -20   0    0.11    0.26
 -13  20   0    0.20    0.22
  13  20   0   -0.29    0.21
 -13  20   0   -0.69    0.21
 -13  20   0   -0.25    0.25
 -14 -20   0    9.88    0.61
  14  20   0   10.49    0.58
 -14  20   0    9.46    0.63
 -14  20   0    9.65    0.52
 -14  20   0   10.56    0.64
 -15 -20   0    0.28    0.30
 -15  20   0    0.07    0.33
 -15  20   0   -0.21    0.22
 -15  20   0   -0.02    0.30
  16 -20   0    1.81    0.37
 -16 -20   0    1.80    0.42
 -16  20   0    1.15    0.36
 -16  20   0    1.40    0.29
 -16  20   0    1.49    0.42
 -16  20   0    0.41    0.35
  17 -20   0    0.95    0.33
 -17 -20   0   -0.05    0.32
 -17  20   0   -0.48    0.42
 -17  20   0   -0.17    0.28
 -17  20   0    0.05    0.36
 -18 -20   0   13.97    0.84
 -18  20   0   14.36    0.86
 -18  20   0   13.86    0.75
   0 -21   0   -0.03    0.13
   0  21   0   -0.01    0.13
   0  21   0    0.10    0.14
  -1 -21   0    0.19    0.15
   1 -21   0    0.26    0.14
  -1  21   0   -0.09    0.12
   1  21   0    0.15    0.12
   1  21   0    0.34    0.15
  -1  21   0   -0.02    0.14
   2 -21   0   23.48    0.75
  -2 -21   0   23.64    0.76
  -2  21   0   24.48    0.77
   2  21   0   23.58    0.72
  -2  21   0   24.27    0.76
   2  21   0   23.15    0.75
  -3 -21   0    2.51    0.26
  -3  21   0    2.80    0.26
  -3  21   0    3.31    0.27
  -4 -21   0   65.16    1.76
   4  21   0   65.97    1.69
  -4  21   0   63.81    1.68
  -4  21   0   64.05    1.77
   4  21   0   66.95    1.75
  -4  21   0   63.23    1.75
  -4  21   0   65.30    1.75
  -5 -21   0    0.59    0.14
  -5 -21   0    0.41    0.20
  -5  21   0    0.55    0.20
  -5  21   0    0.81    0.20
   5  21   0    0.68    0.20
  -5  21   0    0.62    0.14
  -5  21   0    0.53    0.18
   5  21   0    0.51    0.14
  -6 -21   0   62.94    1.73
  -6 -21   0   61.07    1.61
   6  21   0   62.28    1.70
  -6  21   0   61.16    1.61
  -6  21   0   62.74    1.71
   6  21   0   62.49    1.61
  -6  21   0   61.24    1.71
  -6  21   0   60.72    1.72
  -7 -21   0    0.60    0.15
  -7 -21   0    0.49    0.24
  -7  21   0    0.58    0.22
  -7  21   0    0.49    0.20
   7  21   0    0.64    0.14
  -7  21   0    0.45    0.14
   7  21   0    0.56    0.20
  -7  21   0    0.43    0.21
  -8 -21   0    0.41    0.14
  -8 -21   0    0.17    0.21
  -8  21   0    0.48    0.23
  -8  21   0    0.42    0.14
  -8  21   0    0.44    0.21
  -8  21   0    0.40    0.21
   8  21   0    0.36    0.19
  -9 -21   0    0.30    0.23
  -9 -21   0    0.34    0.14
  -9  21   0   -0.18    0.20
   9  21   0    0.04    0.19
  -9  21   0    0.36    0.23
  -9  21   0    0.26    0.21
  -9  21   0    0.18    0.13
 -10 -21   0    5.88    0.45
  10  21   0    7.40    0.42
 -10  21   0    7.20    0.42
 -10  21   0    6.88    0.47
 -10  21   0    6.98    0.49
 -11 -21   0    0.44    0.27
  11  21   0    0.47    0.23
 -11  21   0    0.38    0.21
 -11  21   0    0.27    0.24
 -11  21   0   -0.05    0.23
 -12 -21   0    0.12    0.26
 -12  21   0    0.36    0.23
 -12  21   0    0.33    0.26
 -12  21   0    0.29    0.28
  12  21   0    0.30    0.21
 -13 -21   0    0.03    0.27
 -13  21   0   -0.19    0.23
  13  21   0   -0.23    0.23
 -13  21   0   -0.09    0.21
 -13  21   0    0.01    0.27
 -14 -21   0    3.11    0.43
  14  21   0    2.76    0.37
 -14  21   0    2.71    0.34
 -14  21   0    2.92    0.46
 -14  21   0    2.64    0.42
 -15 -21   0    1.68    0.42
 -15  21   0    1.38    0.40
 -15  21   0    0.59    0.26
 -15  21   0    0.95    0.32
 -16 -21   0   15.27    0.83
  16 -21   0   13.90    0.73
 -16  21   0   13.90    0.77
 -16  21   0   13.03    0.83
 -16  21   0   14.55    0.64
 -17 -21   0   -0.43    0.36
  17 -21   0   -0.26    0.24
 -17  21   0    0.12    0.36
 -17  21   0    0.03    0.28
 -18 -21   0    1.28    0.43
 -18  21   0    1.15    0.39
 -18  21   0    0.99    0.45
   0 -22   0   12.36    0.48
   0  22   0   11.73    0.46
   0  22   0   11.94    0.49
  -1 -22   0    0.62    0.17
   1 -22   0    0.53    0.16
  -1  22   0    0.62    0.17
  -1  22   0    1.13    0.19
   1  22   0    0.87    0.18
   1  22   0    0.41    0.14
  -2 -22   0   73.27    1.99
   2 -22   0   74.64    1.98
   2  22   0   76.12    1.99
   2  22   0   74.42    1.94
  -2  22   0   76.48    2.00
  -2  22   0   75.58    1.98
  -3 -22   0    0.35    0.17
   3  22   0    0.20    0.14
  -3  22   0    0.06    0.17
   3  22   0    0.33    0.16
  -3  22   0    0.07    0.16
  -3  22   0   -0.10    0.15
  -4 -22   0    0.01    0.16
   4  22   0   -0.15    0.12
   4  22   0    0.20    0.17
  -4  22   0    0.19    0.17
  -4  22   0    0.02    0.12
  -4  22   0   -0.09    0.16
  -4  22   0    0.29    0.17
  -5 -22   0    1.14    0.23
  -5 -22   0    0.94    0.16
  -5  22   0    1.00    0.21
   5  22   0    1.10    0.21
  -5  22   0    1.09    0.22
   5  22   0    1.13    0.16
  -5  22   0    1.22    0.17
  -5  22   0    1.14    0.22
  -6 -22   0   -0.03    0.13
  -6 -22   0    0.05    0.18
  -6  22   0    0.13    0.19
   6  22   0    0.03    0.17
   6  22   0    0.07    0.13
  -6  22   0    0.16    0.20
  -6  22   0   -0.04    0.16
  -6  22   0   -0.02    0.13
  -7 -22   0   -0.03    0.12
  -7 -22   0    0.20    0.20
  -7  22   0    0.02    0.12
   7  22   0   -0.07    0.18
  -7  22   0    0.15    0.19
  -7  22   0   -0.01    0.17
  -7  22   0   -0.13    0.20
   7  22   0    0.17    0.13
  -8 -22   0   34.28    0.95
  -8 -22   0   34.85    1.08
  -8  22   0   33.43    1.04
  -8  22   0   32.35    1.08
  -8  22   0   31.93    1.06
   8  22   0   31.92    0.92
   8  22   0   31.32    1.03
  -8  22   0   32.77    0.93
  -9 -22   0    0.49    0.15
  -9 -22   0    0.18    0.25
  -9  22   0    0.55    0.23
  -9  22   0    0.35    0.24
  -9  22   0    0.41    0.14
   9  22   0    0.38    0.21
  -9  22   0    0.35    0.22
 -10 -22   0    0.58    0.27
 -10  22   0    0.15    0.23
  10  22   0    0.50    0.24
 -10  22   0    0.31    0.24
 -10  22   0    0.48    0.26
 -11 -22   0    0.04    0.25
 -11  22   0    0.16    0.24
 -11  22   0    0.09    0.22
 -11  22   0    0.13    0.27
  11  22   0    0.12    0.22
 -12 -22   0    9.18    0.57
 -12  22   0   10.04    0.60
  12  22   0    9.97    0.55
 -12  22   0    9.24    0.52
 -12  22   0    9.26    0.56
 -13 -22   0    0.21    0.28
  13  22   0    0.75    0.27
 -13  22   0    0.31    0.31
 -13  22   0    0.27    0.27
 -13  22   0    0.68    0.26
 -14 -22   0    3.76    0.47
  14  22   0    4.74    0.44
 -14  22   0    4.68    0.42
 -14  22   0    4.24    0.51
 -14  22   0    4.69    0.52
 -15 -22   0    0.15    0.35
 -15  22   0    0.52    0.30
 -15  22   0    0.15    0.38
 -15  22   0   -0.01    0.23
  16 -22   0    2.52    0.43
 -16 -22   0    2.54    0.44
 -16  22   0    2.54    0.49
 -16  22   0    3.09    0.44
 -16  22   0    2.67    0.34
 -17 -22   0   -0.05    0.37
  17 -22   0    0.23    0.33
 -17  22   0    0.39    0.35
 -17  22   0   -0.09    0.37
 -18 -22   0    1.44    0.44
 -18  22   0    1.21    0.52
 -18  22   0    1.15    0.40
   0 -23   0    0.53    0.17
   0  23   0    0.27    0.17
   0  23   0    0.38    0.15
   1 -23   0    0.59    0.17
  -1 -23   0    0.72    0.18
   1  23   0    0.65    0.18
  -1  23   0    1.21    0.22
  -1  23   0    0.85    0.18
   1  23   0    0.50    0.16
  -2 -23   0    0.77    0.20
  -2  23   0    0.71    0.18
  -3 -23   0   -0.05    0.17
   3  23   0    0.11    0.16
  -3  23   0    0.11    0.17
  -3  23   0    0.10    0.18
   3  23   0    0.04    0.14
  -3  23   0   -0.05    0.17
  -4 -23   0    0.51    0.20
  -4  23   0    0.59    0.17
  -4  23   0    0.81    0.16
   4  23   0    0.72    0.16
  -4  23   0    0.68    0.21
   4  23   0    0.68    0.20
  -4  23   0    1.11    0.22
  -5 -23   0    0.30    0.14
  -5 -23   0    0.38    0.19
   5  23   0    0.36    0.18
   5  23   0    0.65    0.15
  -5  23   0    0.22    0.14
  -5  23   0    0.38    0.20
  -5  23   0    0.38    0.20
  -5  23   0    0.13    0.18
  -6 -23   0    8.36    0.44
  -6 -23   0    8.21    0.35
   6  23   0    8.30    0.35
  -6  23   0    7.94    0.44
   6  23   0    7.35    0.40
  -6  23   0    7.72    0.35
  -6  23   0    7.29    0.43
  -6  23   0    7.13    0.43
  -7 -23   0    0.00    0.20
  -7 -23   0    0.42    0.15
  -7  23   0    0.03    0.19
  -7  23   0    0.16    0.13
  -7  23   0    0.08    0.20
   7  23   0    0.27    0.20
   7  23   0    0.08    0.13
  -7  23   0    0.39    0.22
  -8 -23   0    1.79    0.20
  -8 -23   0    1.87    0.30
  -8  23   0    1.81    0.29
  -8  23   0    1.25    0.28
   8  23   0    1.76    0.20
  -8  23   0    2.01    0.20
  -8  23   0    1.08    0.27
   8  23   0    2.00    0.28
  -9 -23   0    2.45    0.33
   9  23   0    2.87    0.31
  -9  23   0    3.11    0.36
  -9  23   0    2.82    0.31
  -9  23   0    2.70    0.34
 -10 -23   0    2.67    0.36
  10  23   0    2.27    0.30
 -10  23   0    2.23    0.35
 -10  23   0    2.43    0.31
 -10  23   0    1.99    0.34
 -11 -23   0    0.29    0.26
 -11  23   0    0.57    0.24
  11  23   0    0.27    0.20
 -11  23   0    0.55    0.27
 -11  23   0    0.55    0.32
 -12 -23   0    0.20    0.27
  12  23   0    0.28    0.25
 -12  23   0   -0.04    0.25
 -12  23   0    0.19    0.23
 -12  23   0    0.01    0.27
 -13 -23   0   -0.13    0.26
  13  23   0    0.05    0.24
 -13  23   0   -0.04    0.27
 -13  23   0   -0.22    0.22
 -13  23   0   -0.06    0.26
 -14 -23   0   -0.14    0.28
 -14  23   0    0.30    0.32
 -14  23   0    0.67    0.26
  14  23   0    0.31    0.27
 -14  23   0    0.01    0.30
 -15 -23   0   -0.13    0.30
 -15  23   0    0.21    0.24
 -15  23   0   -0.49    0.30
 -15  23   0    0.01    0.29
 -16 -23   0    1.12    0.37
  16 -23   0    0.96    0.35
 -16  23   0    1.05    0.28
 -16  23   0    1.05    0.47
 -16  23   0    0.58    0.32
  17 -23   0   -0.04    0.31
 -17 -23   0    0.69    0.36
 -17  23   0    0.31    0.34
 -17  23   0   -0.24    0.36
 -18 -23   0    2.14    0.47
 -18  23   0    1.39    0.48
 -18  23   0    1.74    0.41
   0 -24   0  190.94    4.78
   0  24   0  191.40    4.76
   0  24   0  194.24    4.79
   1 -24   0    1.00    0.22
  -1 -24   0    0.81    0.20
   1  24   0    0.68    0.19
   1  24   0    0.85    0.21
  -2 -24   0  136.66    3.52
   2  24   0  137.67    3.52
  -2  24   0  137.42    3.50
  -2  24   0  141.90    3.53
   2  24   0  139.48    3.47
  -3 -24   0    0.30    0.19
  -3  24   0    0.26    0.18
  -3  24   0   -0.04    0.17
   3  24   0    0.40    0.19
  -3  24   0    0.14    0.17
   3  24   0    0.15    0.13
  -4 -24   0    2.43    0.29
  -4  24   0    2.62    0.30
   4  24   0    2.61    0.24
  -4  24   0    2.37    0.29
  -4  24   0    3.00    0.30
   4  24   0    2.69    0.28
  -4  24   0    2.74    0.24
  -5 -24   0    0.04    0.14
  -5 -24   0    0.13    0.22
  -5  24   0    0.17    0.19
  -5  24   0   -0.06    0.19
  -5  24   0    0.10    0.13
   5  24   0    0.00    0.19
   5  24   0   -0.01    0.12
  -5  24   0   -0.20    0.18
  -6 -24   0   10.12    0.41
  -6 -24   0   10.13    0.51
  -6  24   0   10.10    0.40
  -6  24   0    9.99    0.48
  -6  24   0    9.29    0.50
  -6  24   0   10.31    0.51
   6  24   0   10.69    0.50
   6  24   0   10.09    0.40
  -7 -24   0    0.02    0.20
  -7 -24   0    0.00    0.14
  -7  24   0    0.03    0.19
  -7  24   0    0.16    0.20
   7  24   0    0.35    0.14
   7  24   0    0.19    0.18
  -7  24   0    0.15    0.14
  -7  24   0    0.20    0.22
  -8 -24   0   31.37    0.91
  -8 -24   0   31.66    1.05
  -8  24   0   28.80    0.99
  -8  24   0   32.10    0.91
  -8  24   0   30.28    1.04
   8  24   0   31.89    1.01
  -8  24   0   31.10    1.06
   8  24   0   30.46    0.90
  -9 -24   0    0.72    0.23
  -9 -24   0    0.40    0.24
  -9  24   0    0.60    0.25
   9  24   0    0.92    0.24
  -9  24   0    1.27    0.29
  -9  24   0    1.10    0.26
 -10 -24   0   20.72    0.82
 -10  24   0   17.70    0.80
  10  24   0   19.75    0.77
 -10  24   0   20.72    0.82
 -10  24   0   20.08    0.77
 -11 -24   0    0.12    0.26
 -11  24   0    0.07    0.25
 -11  24   0    0.17    0.23
 -11  24   0   -0.42    0.25
  11  24   0   -0.04    0.22
 -12 -24   0   20.26    0.88
 -12  24   0   22.37    0.84
 -12  24   0   21.93    0.91
  12  24   0   21.49    0.85
 -12  24   0   22.08    0.92
 -13 -24   0    0.28    0.29
  13  24   0    0.06    0.25
 -13  24   0    0.08    0.29
 -13  24   0    0.99    0.28
 -13  24   0    0.42    0.29
 -14 -24   0    0.07    0.29
 -14  24   0    0.09    0.31
  14  24   0    0.01    0.24
 -14  24   0   -0.04    0.24
 -14  24   0    0.21    0.33
 -15 -24   0    0.56    0.33
 -15  24   0    1.33    0.29
 -15  24   0    0.92    0.38
 -15  24   0    0.86    0.32
 -16 -24   0    0.79    0.40
  16 -24   0    0.96    0.36
 -16  24   0    1.27    0.37
 -16  24   0    0.85    0.40
 -16  24   0    0.44    0.25
  17 -24   0   -0.04    0.32
 -17 -24   0   -0.34    0.36
 -17  24   0    0.07    0.29
 -17  24   0   -0.12    0.44
   1 -25   0    0.14    0.20
  -1 -25   0    0.15    0.18
   1  25   0    0.07    0.16
   1  25   0    0.02    0.17
  -1  25   0    0.32    0.19
  -1  25   0    0.01    0.17
  -2 -25   0   74.31    2.00
   2  25   0   74.69    1.95
  -2  25   0   73.15    1.98
   2  25   0   70.37    1.99
  -2  25   0   76.97    2.01
  -3 -25   0   -0.24    0.17
  -3  25   0    0.50    0.19
   3  25   0    0.34    0.18
  -3  25   0    0.35    0.20
  -3  25   0    0.26    0.18
   3  25   0    0.11    0.15
  -4 -25   0   36.25    1.16
  -4  25   0   36.64    1.15
  -4  25   0   37.78    1.18
   4  25   0   39.84    1.10
  -4  25   0   39.20    1.09
  -4  25   0   38.77    1.16
   4  25   0   38.87    1.16
  -5 -25   0    1.07    0.24
  -5 -25   0    0.98    0.18
  -5  25   0    0.84    0.23
  -5  25   0    0.95    0.17
   5  25   0    1.04    0.24
  -5  25   0    0.84    0.21
  -5  25   0    0.97    0.24
   5  25   0    0.89    0.16
  -6 -25   0   31.20    1.03
  -6 -25   0   31.43    0.92
  -6  25   0   32.36    1.06
   6  25   0   31.04    0.92
  -6  25   0   31.09    0.92
  -6  25   0   30.46    1.01
   6  25   0   33.87    1.03
  -6  25   0   31.36    1.03
  -7 -25   0   -0.08    0.14
  -7 -25   0    0.33    0.22
   7  25   0    0.19    0.19
  -7  25   0    0.26    0.23
  -7  25   0    0.07    0.21
  -7  25   0   -0.02    0.14
  -7  25   0    0.15    0.21
   7  25   0    0.10    0.14
  -8 -25   0    0.39    0.16
  -8 -25   0    0.48    0.25
   8  25   0    0.37    0.16
  -8  25   0    0.56    0.24
  -8  25   0    0.66    0.24
   8  25   0    0.22    0.20
  -8  25   0    0.44    0.16
  -8  25   0    0.49    0.28
  -9 -25   0    0.30    0.25
   9  25   0    0.42    0.21
  -9  25   0    0.03    0.22
  -9  25   0    0.10    0.24
  -9  25   0    0.18    0.23
 -10 -25   0    3.22    0.39
 -10  25   0    3.53    0.42
 -10  25   0    3.52    0.38
  10  25   0    4.49    0.40
 -10  25   0    3.61    0.40
 -11 -25   0    1.10    0.31
 -11  25   0    0.56    0.28
 -11  25   0    0.92    0.31
  11  25   0    0.53    0.26
 -11  25   0    0.61    0.26
 -12 -25   0    2.93    0.42
 -12  25   0    3.07    0.36
 -12  25   0    3.32    0.42
  12  25   0    3.46    0.40
 -12  25   0    2.88    0.42
 -13 -25   0   -0.21    0.29
  13  25   0    0.04    0.25
 -13  25   0   -0.07    0.22
 -13  25   0   -0.15    0.29
 -13  25   0    0.34    0.27
 -14 -25   0    4.27    0.53
 -14  25   0    3.96    0.41
 -14  25   0    4.69    0.57
  14  25   0    4.60    0.47
 -14  25   0    3.88    0.50
 -15 -25   0    0.33    0.38
 -15  25   0    0.47    0.25
 -15  25   0    0.62    0.32
 -15  25   0   -0.10    0.34
 -16 -25   0    8.20    0.64
 -16  25   0    9.47    0.68
 -16  25   0    8.96    0.54
 -16  25   0    8.43    0.67
  17 -25   0    0.22    0.30
 -17 -25   0    0.19    0.36
 -17  25   0    0.26    0.30
 -17  25   0   -0.08    0.38
   0 -26   0    6.66    0.38
   0  26   0    5.98    0.35
   0  26   0    5.91    0.40
  -1 -26   0    1.45    0.24
   1 -26   0    1.59    0.24
   1  26   0    1.31    0.23
  -1  26   0    1.46    0.24
   1  26   0    1.78    0.23
  -1  26   0    1.48    0.24
  -2 -26   0    3.79    0.34
   2  26   0    3.36    0.26
  -2  26   0    3.76    0.34
  -2  26   0    4.17    0.32
   2  26   0    3.90    0.32
  -3 -26   0   -0.06    0.20
  -3  26   0    0.40    0.20
   3  26   0    0.12    0.15
  -3  26   0    0.31    0.21
  -3  26   0    0.22    0.19
   3  26   0    0.18    0.20
  -4 -26   0   13.93    0.59
  -4  26   0   13.58    0.60
  -4  26   0   14.27    0.59
  -4  26   0   13.82    0.51
   4  26   0   13.50    0.52
   4  26   0   13.95    0.59
  -4  26   0   13.77    0.60
  -5 -26   0    1.38    0.19
  -5 -26   0    1.89    0.28
  -5  26   0    1.66    0.20
   5  26   0    1.31    0.19
  -5  26   0    1.51    0.25
   5  26   0    1.37    0.24
  -5  26   0    1.62    0.27
  -5  26   0    1.38    0.26
  -6 -26   0    0.83    0.24
  -6 -26   0    0.89    0.19
  -6  26   0    0.94    0.18
   6  26   0    0.76    0.22
  -6  26   0    0.91    0.24
   6  26   0    1.07    0.19
  -6  26   0    0.90    0.26
  -6  26   0    1.16    0.26
  -7 -26   0   -0.01    0.14
  -7 -26   0   -0.03    0.22
  -7  26   0    0.03    0.14
  -7  26   0    0.27    0.23
  -7  26   0    0.26    0.20
   7  26   0    0.15    0.14
   7  26   0   -0.01    0.19
  -7  26   0    0.11    0.22
  -8 -26   0    9.08    0.40
  -8 -26   0    9.89    0.53
  -8  26   0    9.07    0.56
  -8  26   0    8.15    0.50
   8  26   0    8.88    0.50
  -8  26   0    8.87    0.52
  -9 -26   0    0.06    0.23
  -9  26   0    0.43    0.22
  -9  26   0    0.18    0.24
   9  26   0    0.29    0.21
  -9  26   0    0.52    0.27
 -10 -26   0    3.82    0.42
  10  26   0    4.38    0.43
 -10  26   0    3.75    0.42
 -10  26   0    3.57    0.45
 -10  26   0    4.16    0.41
 -11 -26   0    0.16    0.26
 -11  26   0    0.06    0.23
  11  26   0   -0.12    0.22
 -11  26   0    0.24    0.26
 -11  26   0   -0.09    0.30
 -12 -26   0    1.64    0.36
 -12  26   0    1.66    0.37
 -12  26   0    0.96    0.32
 -12  26   0    1.46    0.30
  12  26   0    1.40    0.33
 -13 -26   0    0.52    0.31
 -13  26   0    0.05    0.31
 -13  26   0    0.09    0.28
 -13  26   0    0.17    0.25
  13  26   0    0.49    0.26
 -14 -26   0    1.71    0.42
 -14  26   0    1.09    0.35
 -14  26   0    1.31    0.30
 -14  26   0    1.21    0.38
  14  26   0    0.87    0.29
 -15 -26   0   -0.07    0.37
 -15  26   0   -0.48    0.22
 -15  26   0    0.32    0.31
 -15  26   0    0.04    0.35
 -16 -26   0    0.53    0.36
 -16  26   0    0.34    0.39
 -16  26   0    0.71    0.37
 -16  26   0    0.23    0.27
  17 -26   0   -0.04    0.33
 -17 -26   0   -0.54    0.36
 -17  26   0    0.65    0.43
 -17  26   0   -0.51    0.33
   0 -27   0    0.08    0.19
   0  27   0    0.27    0.20
   0  27   0    0.36    0.18
  -1 -27   0    0.44    0.20
   1 -27   0    0.35    0.19
  -1  27   0    0.47    0.20
   1  27   0    0.17    0.16
   1  27   0    0.14    0.18
  -1  27   0    0.28    0.18
  -2 -27   0    0.17    0.22
   2  27   0    0.21    0.16
  -2  27   0   -0.08    0.17
   2  27   0    0.24    0.19
  -2  27   0    0.11    0.18
  -3 -27   0    0.30    0.20
  -3  27   0    0.52    0.21
  -3  27   0    0.05    0.20
   3  27   0    0.42    0.20
   3  27   0    0.23    0.15
  -3  27   0    0.36    0.20
  -4 -27   0    6.98    0.42
  -4  27   0    6.56    0.34
   4  27   0    6.55    0.40
   4  27   0    6.12    0.34
  -4  27   0    6.47    0.41
  -4  27   0    6.30    0.40
  -4  27   0    6.22    0.42
  -5 -27   0    0.11    0.15
  -5 -27   0    0.36    0.22
   5  27   0    0.30    0.20
  -5  27   0    0.51    0.22
  -5  27   0    0.23    0.20
  -5  27   0    0.30    0.16
   5  27   0    0.04    0.14
  -5  27   0    0.68    0.23
  -6 -27   0    3.17    0.28
  -6 -27   0    2.65    0.34
  -6  27   0    3.11    0.35
   6  27   0    2.93    0.27
  -6  27   0    2.86    0.34
   6  27   0    3.10    0.33
  -6  27   0    2.72    0.25
  -6  27   0    2.97    0.33
  -7 -27   0    0.36    0.24
  -7 -27   0    0.31    0.16
  -7  27   0    0.36    0.22
  -7  27   0    0.78    0.26
   7  27   0    0.63    0.24
  -7  27   0    0.42    0.16
   7  27   0    0.26    0.16
  -7  27   0    0.50    0.23
  -8 -27   0    1.78    0.33
  -8 -27   0    1.52    0.21
  -8  27   0    1.45    0.30
   8  27   0    1.03    0.26
  -8  27   0    1.39    0.27
  -8  27   0    1.45    0.30
  -9 -27   0    2.24    0.36
  -9  27   0    1.76    0.34
  -9  27   0    1.80    0.32
   9  27   0    1.91    0.31
  -9  27   0    2.36    0.33
 -10 -27   0    1.04    0.31
 -10  27   0    1.07    0.30
 -10  27   0    0.72    0.29
 -10  27   0    1.33    0.33
  10  27   0    1.55    0.29
 -11 -27   0    0.86    0.32
 -11  27   0    1.18    0.29
 -11  27   0    0.56    0.31
  11  27   0    0.59    0.26
 -11  27   0    0.65    0.30
 -12 -27   0    0.35    0.34
  12  27   0    0.24    0.26
 -12  27   0    0.16    0.25
 -12  27   0    0.52    0.30
 -12  27   0    0.17    0.30
 -13 -27   0   -0.62    0.30
 -13  27   0   -0.37    0.22
  13  27   0    0.01    0.26
 -13  27   0    0.02    0.28
 -13  27   0    0.39    0.33
 -14 -27   0   -0.55    0.29
 -14  27   0    0.48    0.35
 -14  27   0   -0.09    0.28
 -14  27   0   -0.38    0.22
 -15 -27   0   -0.28    0.31
 -15  27   0    0.53    0.37
 -15  27   0   -0.01    0.36
 -15  27   0    0.89    0.30
 -16 -27   0    0.34    0.40
 -16  27   0   -0.03    0.34
 -16  27   0    0.34    0.46
 -16  27   0    0.30    0.37
 -17 -27   0    0.37    0.40
  17 -27   0    0.74    0.38
 -17  27   0   -0.08    0.36
 -17  27   0    0.19    0.40
   0 -28   0   28.35    0.93
   0  28   0   26.66    0.88
   0  28   0   27.18    0.93
   1 -28   0    0.58    0.21
  -1 -28   0    0.85    0.23
  -1  28   0    0.90    0.22
  -1  28   0    0.73    0.22
   1  28   0    0.55    0.24
   1  28   0    0.67    0.20
  -2 -28   0   24.94    0.86
  -2  28   0   23.61    0.81
  -2  28   0   23.60    0.83
   2  28   0   22.75    0.77
   2  28   0   23.58    0.83
  -3 -28   0   -0.14    0.20
   3  28   0    0.11    0.19
  -3  28   0    0.00    0.19
  -3  28   0   -0.09    0.20
  -3  28   0   -0.48    0.17
   3  28   0   -0.04    0.16
  -4 -28   0   31.41    1.04
  -4  28   0   30.90    1.03
  -4  28   0   31.26    1.02
  -4  28   0   31.06    0.95
  -4  28   0   30.96    1.06
   4  28   0   32.09    0.96
   4  28   0   31.60    1.03
  -5 -28   0    0.94    0.25
  -5 -28   0    0.58    0.18
   5  28   0    0.95    0.24
   5  28   0    1.16    0.19
  -5  28   0    0.89    0.18
  -5  28   0    1.05    0.26
  -5  28   0    0.94    0.26
  -5  28   0    1.02    0.26
  -6 -28   0    0.34    0.23
  -6 -28   0    0.04    0.15
  -6  28   0    0.18    0.22
   6  28   0    0.07    0.20
   6  28   0   -0.14    0.13
  -6  28   0    0.44    0.17
  -6  28   0    0.18    0.21
  -6  28   0    0.21    0.23
  -7 -28   0    0.05    0.26
  -7 -28   0    0.12    0.16
   7  28   0    0.17    0.23
  -7  28   0    0.18    0.24
   7  28   0    0.48    0.17
  -7  28   0    0.22    0.24
  -7  28   0    0.00    0.16
  -7  28   0   -0.08    0.21
  -8 -28   0   68.11    1.93
  -8  28   0   64.72    1.91
  -8  28   0   66.32    1.94
   8  28   0   67.08    1.91
  -8  28   0   63.75    1.88
  -9 -28   0    0.21    0.26
  -9  28   0    0.16    0.28
  -9  28   0    0.48    0.25
   9  28   0    0.35    0.23
  -9  28   0    0.53    0.27
 -10 -28   0    3.27    0.43
  10  28   0    4.01    0.40
 -10  28   0    3.83    0.48
 -10  28   0    3.74    0.40
 -10  28   0    3.56    0.43
 -11 -28   0    0.51    0.31
 -11  28   0    0.38    0.26
 -11  28   0    0.30    0.29
 -11  28   0    0.30    0.28
  11  28   0    0.66    0.28
 -12 -28   0    4.06    0.49
 -12  28   0    3.93    0.43
  12  28   0    5.08    0.49
 -12  28   0    4.15    0.48
 -12  28   0    4.27    0.50
 -13 -28   0   -0.39    0.29
 -13  28   0   -0.41    0.30
 -13  28   0   -0.16    0.24
 -13  28   0    0.14    0.29
  13  28   0    0.71    0.31
 -14 -28   0    1.51    0.41
 -14  28   0    1.79    0.41
 -14  28   0    1.56    0.33
 -14  28   0    2.30    0.45
 -15 -28   0    0.64    0.40
 -15  28   0    0.37    0.38
 -15  28   0    0.02    0.26
 -15  28   0    0.21    0.36
 -16 -28   0    0.99    0.38
 -16  28   0   -0.54    0.28
 -16  28   0    0.21    0.44
   0 -29   0    0.55    0.22
   0  29   0    0.33    0.18
   0  29   0    0.83    0.23
  -1 -29   0    0.63    0.22
   1 -29   0    0.86    0.23
  -1  29   0    0.57    0.20
  -1  29   0    0.87    0.23
   1  29   0    0.85    0.23
   1  29   0    0.46    0.18
  -2 -29   0    1.86    0.31
  -2  29   0    1.69    0.27
  -2  29   0    1.84    0.27
   2  29   0    1.71    0.23
   2  29   0    1.71    0.27
  -3 -29   0    0.34    0.22
   3  29   0    0.42    0.22
  -3  29   0    0.85    0.24
   3  29   0    0.69    0.20
  -3  29   0    0.64    0.24
  -3  29   0    0.70    0.23
  -4 -29   0   18.98    0.75
  -4  29   0   20.29    0.75
   4  29   0   19.13    0.67
  -4  29   0   18.30    0.66
  -4  29   0   19.35    0.76
  -4  29   0   19.51    0.76
   4  29   0   18.59    0.73
  -5 -29   0    0.23    0.24
  -5 -29   0    0.29    0.16
  -5  29   0    0.41    0.25
  -5  29   0    0.33    0.23
  -5  29   0    0.33    0.24
   5  29   0    0.58    0.24
  -5  29   0    0.47    0.18
   5  29   0    0.34    0.16
  -6 -29   0   39.27    1.14
  -6 -29   0   39.43    1.26
   6  29   0   39.84    1.24
  -6  29   0   37.95    1.26
  -6  29   0   38.24    1.24
  -6  29   0   40.45    1.14
  -6  29   0   38.56    1.24
   6  29   0   37.78    1.12
  -7 -29   0    0.26    0.17
  -7 -29   0    0.28    0.26
   7  29   0    0.43    0.24
  -7  29   0    0.31    0.25
   7  29   0    0.39    0.18
  -7  29   0    0.82    0.27
  -7  29   0   -0.22    0.22
  -8 -29   0    3.87    0.43
  -8  29   0    3.18    0.38
   8  29   0    3.63    0.40
  -8  29   0    3.62    0.41
  -8  29   0    2.98    0.39
  -9 -29   0    0.25    0.27
  -9  29   0   -0.12    0.24
   9  29   0    0.34    0.26
  -9  29   0   -0.09    0.20
  -9  29   0   -0.16    0.24
 -10 -29   0   13.95    0.74
  10  29   0   13.68    0.67
 -10  29   0   13.17    0.69
 -10  29   0   14.47    0.73
 -10  29   0   14.04    0.65
 -11 -29   0   -0.34    0.30
  11  29   0    0.34    0.27
 -11  29   0    0.06    0.24
 -11  29   0    0.05    0.28
 -11  29   0    0.17    0.29
 -12 -29   0    7.12    0.62
 -12  29   0    7.30    0.56
 -12  29   0    7.56    0.59
  12  29   0    8.24    0.55
 -12  29   0    7.57    0.51
 -13 -29   0   -0.20    0.30
 -13  29   0   -0.04    0.25
  13  29   0    0.05    0.27
 -13  29   0    0.57    0.36
 -13  29   0    0.21    0.34
 -14 -29   0    3.90    0.54
 -14  29   0    3.29    0.47
 -14  29   0    3.08    0.49
 -14  29   0    3.41    0.42
 -15 -29   0    0.30    0.40
 -15  29   0    0.91    0.31
 -15  29   0    0.35    0.38
 -15  29   0    0.61    0.40
 -16 -29   0    2.03    0.51
 -16  29   0    3.08    0.49
 -16  29   0    4.44    0.63
   0 -30   0   16.27    0.66
   0  30   0   15.91    0.68
   0  30   0   15.60    0.64
   1 -30   0    0.33    0.21
  -1 -30   0    0.47    0.23
   1  30   0    0.15    0.20
   1  30   0    0.36    0.22
  -1  30   0   -0.11    0.21
  -1  30   0    0.04    0.18
  -2 -30   0    5.62    0.43
   2  30   0    6.02    0.40
   2  30   0    5.29    0.36
  -2  30   0    5.24    0.39
  -2  30   0    4.91    0.37
  -3 -30   0    0.25    0.22
   3  30   0    0.34    0.18
   3  30   0    0.15    0.21
  -3  30   0    0.37    0.22
  -3  30   0    0.15    0.21
  -3  30   0    0.26    0.22
  -4 -30   0   11.70    0.59
  -4  30   0   11.85    0.60
  -4  30   0   12.73    0.61
  -4  30   0   13.21    0.59
   4  30   0   12.19    0.51
   4  30   0   12.09    0.58
  -4  30   0   12.79    0.51
  -5 -30   0    0.07    0.16
  -5 -30   0    0.54    0.25
   5  30   0    0.43    0.23
   5  30   0    0.03    0.16
  -5  30   0    0.30    0.23
  -5  30   0    0.47    0.22
  -5  30   0    0.13    0.17
  -5  30   0    0.18    0.24
  -6 -30   0   14.06    0.65
  -6 -30   0   12.51    0.52
  -6  30   0   12.84    0.64
   6  30   0   13.56    0.63
   6  30   0   12.96    0.52
  -6  30   0   12.87    0.52
  -6  30   0   13.40    0.63
  -6  30   0   14.11    0.65
  -7 -30   0    0.42    0.17
  -7 -30   0    0.31    0.26
  -7  30   0    0.70    0.27
  -7  30   0    0.01    0.25
   7  30   0    0.60    0.26
  -7  30   0    0.51    0.24
  -8 -30   0    0.20    0.26
   8  30   0    0.21    0.23
  -8  30   0   -0.04    0.24
  -8  30   0    0.08    0.22
  -8  30   0   -0.31    0.23
  -9 -30   0   -0.08    0.26
   9  30   0   -0.01    0.21
  -9  30   0    0.04    0.25
  -9  30   0   -0.04    0.26
  -9  30   0   -0.22    0.23
 -10 -30   0   -0.09    0.27
  10  30   0    0.10    0.23
 -10  30   0   -0.17    0.27
 -10  30   0   -0.44    0.23
 -10  30   0    0.07    0.26
 -11 -30   0    1.11    0.35
 -11  30   0    0.40    0.31
 -11  30   0    0.45    0.25
  11  30   0    1.04    0.28
 -11  30   0    1.00    0.34
 -12 -30   0    0.22    0.31
 -12  30   0   -0.23    0.30
 -12  30   0    0.11    0.30
 -12  30   0    0.12    0.26
  12  30   0    0.19    0.25
 -13 -30   0   -0.09    0.31
 -13  30   0    0.30    0.35
 -13  30   0    0.48    0.28
 -13  30   0    0.16    0.33
  13  30   0   -0.05    0.25
 -14 -30   0    5.30    0.57
 -14  30   0    4.25    0.45
 -14  30   0    4.49    0.54
 -14  30   0    4.62    0.57
 -15 -30   0    1.38    0.41
 -15  30   0    0.55    0.38
 -15  30   0    1.11    0.32
 -15  30   0   -0.20    0.36
 -16 -30   0    8.27    0.71
 -16  30   0    8.75    0.67
 -16  30   0    9.28    0.72
   0 -31   0    0.56    0.23
   0  31   0    0.37    0.20
   0  31   0    0.59    0.24
   1 -31   0    0.37    0.22
  -1 -31   0    0.75    0.24
   1  31   0    0.95    0.27
  -1  31   0    0.93    0.22
   1  31   0    0.26    0.18
  -1  31   0    0.63    0.24
  -2 -31   0    0.35    0.23
  -2  31   0    0.25    0.21
  -2  31   0    0.70    0.24
   2  31   0    0.43    0.25
   2  31   0    0.27    0.20
  -3 -31   0    0.30    0.26
   3  31   0    0.14    0.21
  -3  31   0    0.66    0.25
   3  31   0    0.35    0.17
  -3  31   0    0.16    0.21
  -3  31   0    0.32    0.22
  -4 -31   0   16.21    0.72
   4  31   0   17.68    0.74
  -4  31   0   17.32    0.64
   4  31   0   17.24    0.65
  -4  31   0   19.24    0.75
  -4  31   0   17.44    0.74
  -4  31   0   17.02    0.74
  -5 -31   0    0.42    0.26
  -5 -31   0    0.50    0.19
   5  31   0    0.43    0.25
   5  31   0    0.60    0.19
  -5  31   0    0.40    0.26
  -5  31   0    0.63    0.19
  -5  31   0    0.89    0.26
  -5  31   0    0.52    0.24
  -6 -31   0    4.65    0.33
  -6 -31   0    4.99    0.46
   6  31   0    5.33    0.41
  -6  31   0    5.07    0.47
   6  31   0    4.57    0.32
  -6  31   0    4.96    0.32
  -6  31   0    5.28    0.46
  -6  31   0    4.85    0.44
  -7 -31   0    0.80    0.29
  -7  31   0    0.82    0.26
   7  31   0    1.15    0.29
  -7  31   0    0.45    0.27
  -7  31   0    0.52    0.27
  -8 -31   0    0.17    0.27
  -8  31   0   -0.17    0.21
  -8  31   0   -0.05    0.26
   8  31   0   -0.24    0.21
  -8  31   0    0.18    0.27
  -9 -31   0    0.07    0.31
  -9  31   0    0.20    0.27
  -9  31   0    0.32    0.29
   9  31   0   -0.04    0.22
  -9  31   0   -0.11    0.25
 -10 -31   0   -0.13    0.28
 -10  31   0   -0.03    0.28
  10  31   0    0.25    0.26
 -10  31   0   -0.15    0.25
 -10  31   0    0.25    0.27
 -11 -31   0    0.42    0.33
 -11  31   0    1.14    0.35
 -11  31   0    0.92    0.34
 -11  31   0    0.72    0.30
  11  31   0    1.37    0.34
 -12 -31   0    3.46    0.51
 -12  31   0    3.60    0.48
 -12  31   0    3.17    0.48
  12  31   0    4.80    0.50
 -12  31   0    3.48    0.44
 -13 -31   0    0.10    0.33
 -13  31   0   -0.20    0.33
 -13  31   0    0.23    0.38
 -13  31   0   -0.03    0.27
  13  31   0   -0.34    0.27
 -14 -31   0    1.05    0.43
 -14  31   0    1.65    0.36
 -14  31   0    0.95    0.38
 -14  31   0    1.20    0.46
 -15 -31   0   -0.18    0.39
 -15  31   0    0.61    0.40
 -15  31   0    0.12    0.27
 -15  31   0    0.58    0.35
   0 -32   0    2.75    0.33
   0  32   0    1.96    0.28
   0  32   0    2.10    0.33
  -1 -32   0    0.03    0.25
   1 -32   0    0.24    0.25
   1  32   0   -0.11    0.20
   1  32   0    0.02    0.20
  -1  32   0    0.14    0.22
  -1  32   0    0.19    0.22
  -2 -32   0    1.95    0.32
  -2  32   0    1.53    0.28
  -2  32   0    1.67    0.31
   2  32   0    2.37    0.35
   2  32   0    2.61    0.30
  -3 -32   0    0.20    0.23
  -3  32   0    0.52    0.23
   3  32   0    0.12    0.17
   3  32   0    0.39    0.22
  -3  32   0    0.41    0.25
  -3  32   0    0.30    0.24
  -4 -32   0   46.75    1.46
  -4  32   0   47.36    1.35
  -4  32   0   46.19    1.48
  -4  32   0   45.45    1.43
   4  32   0   47.28    1.36
   4  32   0   46.48    1.45
  -4  32   0   47.57    1.45
  -5 -32   0    0.15    0.25
  -5 -32   0    0.72    0.21
  -5  32   0    0.34    0.19
  -5  32   0    0.79    0.28
  -5  32   0    0.27    0.24
   5  32   0   -0.05    0.16
   5  32   0    0.49    0.24
  -5  32   0    0.13    0.23
  -6 -32   0   22.94    0.88
  -6 -32   0   22.39    0.76
  -6  32   0   20.94    0.85
  -6  32   0   21.86    0.88
   6  32   0   21.14    0.85
   6  32   0   21.93    0.75
  -6  32   0   20.39    0.83
  -7 -32   0    0.17    0.27
  -7  32   0    0.22    0.26
   7  32   0    0.38    0.26
  -7  32   0    0.22    0.25
  -7  32   0    0.18    0.30
  -8 -32   0    3.19    0.42
  -8  32   0    4.44    0.45
  -8  32   0    3.51    0.45
  -8  32   0    4.22    0.45
   8  32   0    3.71    0.41
  -9 -32   0    0.26    0.30
  -9  32   0   -0.04    0.28
  -9  32   0    0.05    0.28
  -9  32   0   -0.15    0.24
   9  32   0    0.05    0.25
 -10 -32   0    0.07    0.30
 -10  32   0    0.27    0.30
 -10  32   0   -0.07    0.28
  10  32   0    0.72    0.29
 -10  32   0    0.34    0.28
 -11 -32   0    0.44    0.36
 -11  32   0    0.87    0.31
 -11  32   0    0.48    0.33
 -11  32   0    0.80    0.34
  11  32   0    0.65    0.30
 -12 -32   0    0.95    0.38
 -12  32   0    0.59    0.31
 -12  32   0    1.41    0.39
  12  32   0    0.93    0.31
 -12  32   0    1.14    0.36
 -13 -32   0    0.71    0.38
 -13  32   0    0.15    0.33
 -13  32   0   -0.06    0.28
 -13  32   0    0.15    0.35
  13  32   0    0.09    0.30
 -14 -32   0    5.19    0.58
 -14  32   0    5.05    0.50
 -14  32   0    4.94    0.57
 -14  32   0    5.46    0.63
 -15 -32   0    0.22    0.36
 -15  32   0    1.60    0.49
 -15  32   0    0.50    0.36
 -15  32   0    0.52    0.28
   0 -33   0   -0.20    0.21
   0  33   0    0.21    0.23
   0  33   0    0.04    0.21
  -1 -33   0    0.34    0.24
   1 -33   0    0.00    0.22
  -1  33   0    0.17    0.25
   1  33   0   -0.28    0.20
   1  33   0   -0.03    0.18
  -1  33   0   -0.08    0.22
  -2 -33   0   11.60    0.59
  -2  33   0   12.18    0.57
   2  33   0   11.73    0.58
   2  33   0   10.69    0.51
  -2  33   0   11.31    0.60
  -3 -33   0    1.04    0.28
  -3  33   0    1.53    0.31
   3  33   0    1.85    0.25
   3  33   0    1.69    0.30
  -3  33   0    2.37    0.33
  -3  33   0    2.07    0.33
  -4 -33   0    9.20    0.55
   4  33   0    9.39    0.47
  -4  33   0    9.37    0.47
  -4  33   0    9.86    0.56
   4  33   0    9.34    0.53
  -4  33   0    9.44    0.56
  -4  33   0    9.21    0.53
  -5 -33   0    0.07    0.25
  -5 -33   0    0.29    0.19
  -5  33   0    0.37    0.19
   5  33   0    0.31    0.24
   5  33   0    0.20    0.18
  -5  33   0    0.28    0.24
  -5  33   0    0.28    0.27
  -5  33   0    0.43    0.26
  -6 -33   0   19.64    0.83
  -6 -33   0   19.30    0.71
  -6  33   0   20.70    0.83
   6  33   0   20.97    0.82
  -6  33   0   18.01    0.79
  -6  33   0   18.71    0.83
  -7 -33   0   -0.59    0.28
  -7  33   0    0.30    0.27
   7  33   0    0.04    0.23
  -7  33   0    0.52    0.29
  -7  33   0    0.30    0.27
  -8 -33   0    0.56    0.31
  -8  33   0    0.95    0.31
   8  33   0    0.87    0.30
  -8  33   0    0.59    0.35
  -8  33   0    0.63    0.30
  -9 -33   0    0.45    0.31
  -9  33   0    0.27    0.30
   9  33   0   -0.04    0.26
  -9  33   0    0.35    0.26
  -9  33   0    0.55    0.34
 -10 -33   0    0.72    0.34
  10  33   0    0.81    0.30
 -10  33   0    0.08    0.30
 -10  33   0    0.38    0.30
 -10  33   0    0.11    0.26
 -11 -33   0    0.03    0.32
 -11  33   0    0.07    0.28
 -11  33   0   -0.16    0.29
  11  33   0    0.46    0.28
 -11  33   0   -0.36    0.27
 -12 -33   0    4.44    0.57
  12  33   0    5.26    0.54
 -12  33   0    4.09    0.47
 -12  33   0    3.27    0.50
 -12  33   0    4.31    0.52
 -13 -33   0   -0.20    0.38
 -13  33   0    0.30    0.39
 -13  33   0    0.19    0.35
 -13  33   0   -0.10    0.29
  13  33   0    0.02    0.29
 -14 -33   0    1.88    0.44
 -14  33   0    1.40    0.44
 -14  33   0    2.64    0.47
 -14  33   0    2.06    0.38
 -15 -33   0    0.03    0.40
 -15  33   0   -0.44    0.22
 -15  33   0   -0.13    0.33
 -15  33   0   -0.22    0.37
   0 -34   0    0.46    0.25
   0  34   0    0.88    0.26
   0  34   0    0.82    0.26
  -1 -34   0    0.13    0.24
   1  34   0    0.20    0.22
  -1  34   0    0.08    0.23
   1  34   0    0.24    0.23
  -1  34   0    0.35    0.22
  -2 -34   0    8.69    0.54
   2  34   0    9.68    0.51
   2  34   0   10.97    0.57
  -2  34   0   10.07    0.55
  -2  34   0    9.66    0.52
  -3 -34   0    0.37    0.26
  -3  34   0    0.41    0.26
  -3  34   0    0.70    0.28
   3  34   0    0.34    0.19
  -3  34   0    0.58    0.28
   3  34   0    0.46    0.24
  -4 -34   0   14.63    0.70
  -4  34   0   14.62    0.67
  -4  34   0   13.78    0.69
  -4  34   0   15.30    0.71
   4  34   0   14.56    0.61
   4  34   0   15.38    0.69
  -4  34   0   14.75    0.60
  -5 -34   0    0.38    0.20
  -5 -34   0    0.42    0.27
   5  34   0    0.40    0.19
  -5  34   0    0.57    0.22
  -5  34   0    0.50    0.27
  -5  34   0    0.49    0.28
   5  34   0    0.65    0.29
  -5  34   0    0.60    0.25
  -6 -34   0    2.72    0.39
  -6  34   0    2.80    0.37
  -6  34   0    2.21    0.37
  -6  34   0    2.67    0.40
   6  34   0    2.47    0.37
  -7 -34   0    0.17    0.28
  -7  34   0    0.39    0.28
  -7  34   0    0.79    0.30
  -7  34   0    0.11    0.27
   7  34   0    0.47    0.27
  -8 -34   0    6.72    0.53
  -8  34   0    6.20    0.57
  -8  34   0    6.45    0.52
   8  34   0    6.18    0.54
  -8  34   0    6.26    0.55
  -9 -34   0    0.17    0.31
  -9  34   0   -0.53    0.21
  -9  34   0    0.16    0.28
  -9  34   0    0.78    0.33
   9  34   0   -0.09    0.27
 -10 -34   0    0.29    0.32
 -10  34   0    0.18    0.29
  10  34   0    0.48    0.27
 -10  34   0    0.22    0.32
 -10  34   0    0.53    0.30
 -11 -34   0   -0.26    0.31
  11  34   0   -0.10    0.29
 -11  34   0    0.49    0.37
 -11  34   0   -0.30    0.26
 -11  34   0    0.07    0.32
 -12 -34   0    0.25    0.34
  12  34   0    0.07    0.30
 -12  34   0    0.23    0.29
 -12  34   0    0.40    0.41
 -12  34   0    0.21    0.32
 -13 -34   0   -0.19    0.33
 -13  34   0    0.49    0.31
 -13  34   0    0.09    0.37
  13  34   0    0.01    0.36
 -13  34   0    0.52    0.41
 -14 -34   0    7.41    0.71
 -14  34   0    6.83    0.54
 -14  34   0    8.04    0.70
 -14  34   0    7.98    0.78
   0 -35   0   -0.08    0.23
   0  35   0    0.11    0.21
   0  35   0    0.25    0.25
  -1 -35   0    0.49    0.26
  -1  35   0    0.92    0.26
   1  35   0    0.25    0.20
  -1  35   0    0.44    0.25
   1  35   0    0.52    0.26
  -2 -35   0    3.09    0.39
  -2  35   0    3.22    0.38
  -2  35   0    3.22    0.37
   2  35   0    3.04    0.39
   2  35   0    3.18    0.35
  -3 -35   0    0.32    0.27
   3  35   0   -0.18    0.18
  -3  35   0    0.14    0.24
  -3  35   0   -0.13    0.25
   3  35   0    0.42    0.25
  -3  35   0    0.26    0.27
  -4 -35   0    1.55    0.33
   4  35   0    1.95    0.28
  -4  35   0    1.71    0.33
  -4  35   0    2.11    0.34
  -4  35   0    1.51    0.33
   4  35   0    1.23    0.30
  -4  35   0    1.34    0.26
  -5 -35   0    0.82    0.30
  -5 -35   0    0.70    0.23
  -5  35   0    0.65    0.27
   5  35   0    0.63    0.21
  -5  35   0    0.69    0.29
   5  35   0    0.04    0.25
  -5  35   0    0.63    0.30
  -6 -35   0    7.68    0.55
  -6  35   0    8.84    0.58
   6  35   0    9.16    0.55
  -6  35   0    8.20    0.53
  -6  35   0    8.07    0.55
  -7 -35   0    1.44    0.35
   7  35   0    0.55    0.30
  -7  35   0    0.98    0.32
  -7  35   0    1.32    0.33
  -7  35   0    0.67    0.29
  -8 -35   0    0.43    0.33
   8  35   0   -0.20    0.26
  -8  35   0   -0.07    0.29
  -8  35   0    0.39    0.30
  -8  35   0    0.21    0.28
  -9 -35   0   -0.25    0.29
  -9  35   0   -0.07    0.30
  -9  35   0   -0.24    0.27
   9  35   0    0.24    0.27
  -9  35   0   -0.05    0.27
 -10 -35   0    0.69    0.35
 -10  35   0    0.17    0.29
 -10  35   0   -0.29    0.34
  10  35   0    0.03    0.28
 -10  35   0    0.66    0.34
 -11 -35   0    0.26    0.35
 -11  35   0    0.22    0.34
  11  35   0   -0.13    0.29
 -11  35   0   -0.33    0.25
 -11  35   0   -0.09    0.34
 -12 -35   0    0.30    0.35
  12  35   0   -0.06    0.27
 -12  35   0    0.33    0.36
 -12  35   0    0.11    0.32
 -12  35   0   -0.03    0.26
 -13 -35   0    0.04    0.40
 -13  35   0    0.27    0.29
 -13  35   0   -0.02    0.35
 -13  35   0    1.22    0.44
 -14 -35   0    2.12    0.47
 -14  35   0    1.63    0.47
 -14  35   0    1.77    0.38
 -14  35   0    2.59    0.47
   0 -36   0   33.30    1.13
   0  36   0   31.13    1.07
   0  36   0   32.07    1.12
  -1 -36   0    0.87    0.28
   1  36   0    0.74    0.30
  -1  36   0    1.16    0.31
   1  36   0    1.13    0.28
  -1  36   0    0.83    0.25
  -2 -36   0    6.48    0.49
  -2  36   0    6.72    0.46
  -2  36   0    6.10    0.47
   2  36   0    6.16    0.50
   2  36   0    6.29    0.41
  -3 -36   0    0.19    0.27
   3  36   0   -0.41    0.19
  -3  36   0    0.25    0.28
   3  36   0   -0.06    0.23
  -3  36   0    0.12    0.28
  -3  36   0    0.10    0.30
  -4 -36   0   36.04    1.26
  -4  36   0   35.76    1.27
   4  36   0   37.48    1.16
  -4  36   0   37.18    1.24
   4  36   0   38.50    1.27
  -4  36   0   35.43    1.14
  -4  36   0   37.54    1.27
  -5 -36   0    0.53    0.22
  -5 -36   0    0.08    0.27
  -5  36   0    0.64    0.30
  -5  36   0    0.60    0.27
  -5  36   0    0.66    0.28
   5  36   0    0.01    0.24
  -6 -36   0   17.57    0.80
  -6  36   0   15.95    0.79
   6  36   0   17.46    0.80
  -6  36   0   16.84    0.78
  -6  36   0   16.70    0.76
  -7 -36   0    0.92    0.33
   7  36   0    1.06    0.31
  -7  36   0    1.93    0.41
  -7  36   0    1.54    0.34
  -7  36   0    0.79    0.29
  -8 -36   0    0.11    0.31
   8  36   0    0.12    0.27
  -8  36   0    0.23    0.30
  -8  36   0    0.04    0.26
  -8  36   0    0.01    0.30
  -9 -36   0   -0.48    0.29
   9  36   0    0.30    0.27
  -9  36   0    0.15    0.29
  -9  36   0   -0.09    0.31
  -9  36   0    0.15    0.35
 -10 -36   0    1.47    0.40
  10  36   0    1.61    0.38
 -10  36   0    1.46    0.37
 -10  36   0    1.83    0.42
 -10  36   0    1.88    0.38
 -11 -36   0    0.29    0.35
 -11  36   0    0.26    0.29
 -11  36   0   -0.11    0.36
 -11  36   0    0.46    0.33
  11  36   0    0.24    0.31
 -12 -36   0   -0.02    0.34
 -12  36   0    0.20    0.35
  12  36   0    0.18    0.32
 -12  36   0    0.18    0.30
 -12  36   0    1.10    0.37
 -13 -36   0   -0.48    0.33
 -13  36   0    0.32    0.37
 -13  36   0   -0.46    0.25
 -13  36   0    0.24    0.38
 -14 -36   0    7.48    0.74
 -14  36   0    8.67    0.82
 -14  36   0    9.14    0.62
 -14  36   0    8.61    0.74
   0 -37   0    0.56    0.29
   0  37   0    0.89    0.28
   0  37   0    0.50    0.29
  -1 -37   0    1.01    0.31
  -1  37   0    0.86    0.29
  -1  37   0    0.77    0.25
   1  37   0    0.17    0.21
   1  37   0    0.46    0.27
  -2 -37   0   15.12    0.72
   2  37   0   15.05    0.72
  -2  37   0   16.49    0.76
  -2  37   0   13.73    0.72
  -2  37   0   16.59    0.71
   2  37   0   14.69    0.66
  -3 -37   0   -0.02    0.26
   3  37   0    0.14    0.25
  -3  37   0    0.44    0.28
  -3  37   0    0.08    0.26
   3  37   0    0.21    0.22
  -3  37   0   -0.36    0.21
  -3  37   0   -0.12    0.21
  -4 -37   0    7.15    0.53
  -4  37   0    7.22    0.51
  -4  37   0    7.25    0.54
  -4  37   0    7.88    0.56
   4  37   0    6.55    0.50
   4  37   0    7.77    0.45
  -4  37   0    7.05    0.45
  -5 -37   0    0.02    0.30
  -5  37   0    0.14    0.26
  -5  37   0   -0.04    0.25
  -5  37   0   -0.43    0.26
   5  37   0   -0.18    0.24
  -6 -37   0   23.80    0.97
  -6  37   0   21.81    0.96
   6  37   0   22.33    0.96
  -6  37   0   24.65    0.97
  -6  37   0   24.19    0.97
  -7 -37   0    0.62    0.33
  -7  37   0    0.45    0.31
  -7  37   0    0.78    0.33
   7  37   0    1.05    0.31
  -7  37   0    0.46    0.28
  -8 -37   0   10.70    0.68
  -8  37   0   11.64    0.65
  -8  37   0   12.11    0.72
  -8  37   0   12.51    0.70
   8  37   0   11.61    0.70
  -9 -37   0   -0.12    0.31
  -9  37   0   -0.05    0.29
  -9  37   0   -0.44    0.27
   9  37   0    0.27    0.30
  -9  37   0    0.27    0.33
 -10 -37   0    0.14    0.34
 -10  37   0    0.22    0.31
  10  37   0    0.08    0.29
 -10  37   0    0.09    0.34
 -10  37   0    0.48    0.38
 -11 -37   0    0.39    0.36
 -11  37   0   -0.09    0.31
  11  37   0    0.27    0.31
 -11  37   0    0.12    0.29
 -11  37   0    0.45    0.35
 -12 -37   0    2.60    0.49
 -12  37   0    1.71    0.47
 -12  37   0    2.21    0.41
 -12  37   0    2.56    0.50
  12  37   0    2.05    0.43
 -13 -37   0    1.17    0.47
 -13  37   0    1.05    0.42
 -13  37   0    1.24    0.44
 -13  37   0    0.74    0.33
   0 -38   0    8.91    0.56
   0  38   0    7.82    0.53
   0  38   0    7.30    0.47
  -1 -38   0   -0.41    0.22
  -1  38   0   -0.13    0.24
   1  38   0    0.36    0.29
  -1  38   0    0.20    0.26
   1  38   0    0.40    0.25
  -2 -38   0    0.24    0.31
  -2  38   0    0.20    0.27
  -2  38   0    0.16    0.30
   2  38   0    0.47    0.27
  -2  38   0    0.31    0.25
   2  38   0    0.24    0.23
  -3 -38   0   -0.03    0.27
  -3  38   0    0.01    0.24
  -3  38   0    0.17    0.25
  -3  38   0    0.09    0.23
   3  38   0   -0.28    0.20
   3  38   0    0.22    0.29
  -3  38   0    0.48    0.30
  -4 -38   0    3.21    0.46
  -4  38   0    3.22    0.42
   4  38   0    4.76    0.40
  -4  38   0    3.55    0.45
  -4  38   0    3.61    0.44
   4  38   0    3.49    0.43
  -5 -38   0   -0.06    0.27
   5  38   0    0.45    0.27
  -5  38   0    0.71    0.30
  -5  38   0    0.33    0.29
  -5  38   0    0.32    0.27
  -6 -38   0    5.31    0.54
  -6  38   0    5.38    0.53
  -6  38   0    5.26    0.54
   6  38   0    4.56    0.48
  -6  38   0    5.66    0.53
  -7 -38   0    0.48    0.37
   7  38   0   -0.16    0.30
  -7  38   0    0.06    0.30
  -7  38   0    0.10    0.33
  -7  38   0    0.54    0.29
  -8 -38   0    0.80    0.37
  -8  38   0    0.44    0.32
   8  38   0    1.26    0.35
  -8  38   0    1.41    0.33
  -8  38   0    1.01    0.37
  -9 -38   0   -0.20    0.32
  -9  38   0    0.46    0.32
  -9  38   0    0.01    0.32
   9  38   0   -0.07    0.29
  -9  38   0   -0.24    0.29
 -10 -38   0    2.66    0.47
 -10  38   0    2.16    0.47
  10  38   0    3.89    0.49
 -10  38   0    2.84    0.44
 -10  38   0    3.62    0.52
 -11 -38   0   -0.16    0.34
 -11  38   0    0.19    0.29
  11  38   0    0.60    0.34
 -11  38   0   -0.04    0.30
 -11  38   0    0.35    0.35
 -12 -38   0    0.27    0.38
  12  38   0    0.27    0.32
 -12  38   0    0.62    0.32
 -12  38   0    0.57    0.40
 -12  38   0    0.51    0.39
 -13 -38   0    0.02    0.37
 -13  38   0    0.64    0.32
 -13  38   0    0.10    0.40
 -13  38   0    0.17    0.37
   0  39   0   -0.08    0.22
   0  39   0    0.41    0.30
  -1 -39   0    0.11    0.26
  -1  39   0    0.10    0.27
   1  39   0   -0.32    0.23
   1  39   0    0.23    0.25
  -1  39   0    0.11    0.28
  -2 -39   0    0.05    0.27
  -2  39   0    0.23    0.28
   2  39   0   -0.28    0.26
  -2  39   0    0.09    0.27
  -2  39   0    0.11    0.23
   2  39   0    0.47    0.25
  -3 -39   0    0.15    0.27
   3  39   0    0.14    0.26
   3  39   0    0.24    0.24
  -3  39   0    0.26    0.27
  -3  39   0    0.36    0.27
  -3  39   0   -0.08    0.20
  -3  39   0    0.44    0.30
  -4 -39   0    3.67    0.48
  -4  39   0    3.43    0.42
  -4  39   0    3.30    0.45
   4  39   0    3.26    0.43
  -4  39   0    3.53    0.46
  -5 -39   0    0.68    0.32
  -5  39   0    1.18    0.37
   5  39   0    0.58    0.30
  -5  39   0    0.80    0.33
  -5  39   0    0.62    0.29
  -6 -39   0    7.93    0.62
   6  39   0    7.60    0.56
  -6  39   0    6.77    0.59
  -6  39   0    7.39    0.58
  -6  39   0    7.79    0.57
  -7 -39   0    1.24    0.36
  -7  39   0    1.17    0.34
  -7  39   0    0.80    0.35
   7  39   0    1.04    0.32
  -7  39   0    1.03    0.32
  -8 -39   0    0.43    0.38
   8  39   0    0.44    0.34
  -8  39   0    0.25    0.38
  -8  39   0    0.83    0.34
  -8  39   0    0.59    0.36
  -9 -39   0   -0.57    0.36
  -9  39   0    0.05    0.32
  -9  39   0    0.21    0.32
  -9  39   0    0.21    0.28
   9  39   0    0.19    0.28
 -10 -39   0    0.76    0.38
 -10  39   0    0.77    0.38
 -10  39   0    0.85    0.30
 -10  39   0    0.76    0.37
  10  39   0    1.16    0.34
 -11 -39   0    0.13    0.36
 -11  39   0    0.32    0.35
 -11  39   0   -0.09    0.35
  11  39   0    0.71    0.32
 -11  39   0    0.04    0.30
 -12 -39   0   -0.64    0.37
 -12  39   0   -0.14    0.29
 -12  39   0   -0.41    0.35
  12  39   0   -0.12    0.27
 -12  39   0    0.09    0.35
   0  40   0    4.64    0.49
   0  40   0    4.40    0.43
  -1 -40   0    0.22    0.29
   1  40   0    0.12    0.30
  -1  40   0   -0.52    0.25
   1  40   0    0.24    0.22
  -1  40   0    0.40    0.28
  -2 -40   0    0.09    0.27
   2  40   0    0.27    0.24
   2  40   0    0.27    0.28
  -2  40   0    0.07    0.24
  -2  40   0    0.56    0.31
  -2  40   0    0.11    0.27
  -3 -40   0   -0.22    0.27
  -3  40   0   -0.17    0.26
   3  40   0   -0.09    0.22
  -3  40   0   -0.26    0.25
  -3  40   0   -0.10    0.24
   3  40   0    0.16    0.27
  -4 -40   0   14.41    0.79
  -4  40   0   15.75    0.79
  -4  40   0   15.31    0.74
  -4  40   0   15.60    0.83
   4  40   0   14.74    0.75
  -5 -40   0    0.70    0.33
  -5  40   0    0.22    0.32
   5  40   0    0.79    0.30
  -5  40   0    0.47    0.32
  -5  40   0    0.61    0.30
  -6 -40   0   20.74    0.93
   6  40   0   20.07    0.92
  -6  40   0   19.86    0.93
  -6  40   0   20.82    0.94
  -6  40   0   19.63    0.91
  -7 -40   0    0.08    0.32
  -7  40   0   -0.23    0.27
  -7  40   0    0.25    0.30
   7  40   0    0.27    0.29
  -7  40   0   -0.25    0.34
  -8 -40   0    4.03    0.53
  -8  40   0    4.02    0.54
  -8  40   0    4.54    0.52
  -8  40   0    3.95    0.50
   8  40   0    4.54    0.52
  -9 -40   0   -0.12    0.34
  -9  40   0    0.31    0.35
  -9  40   0    0.50    0.36
   9  40   0    0.37    0.33
  -9  40   0    0.01    0.28
 -10 -40   0    0.27    0.41
 -10  40   0    0.01    0.33
  10  40   0    0.39    0.34
 -10  40   0    0.11    0.30
 -10  40   0    0.49    0.38
 -11 -40   0    0.64    0.43
 -11  40   0    0.59    0.39
 -11  40   0    0.25    0.34
  11  40   0    0.00    0.32
 -11  40   0    0.17    0.32
 -12 -40   0   -0.29    0.35
 -12  40   0    0.03    0.29
  12  40   0    0.56    0.36
   0  41   0    0.34    0.28
   0  41   0   -0.34    0.24
  -1 -41   0    0.20    0.29
  -1  41   0    0.19    0.24
   1  41   0   -0.09    0.25
  -1  41   0   -0.07    0.25
   1  41   0    0.15    0.28
  -2 -41   0    6.50    0.58
  -2  41   0    5.81    0.57
  -2  41   0    6.82    0.53
  -2  41   0    5.96    0.56
   2  41   0    6.33    0.47
   2  41   0    7.12    0.61
  -3 -41   0    0.09    0.33
   3  41   0    0.37    0.29
   3  41   0    0.27    0.22
  -3  41   0    0.38    0.27
  -3  41   0   -0.41    0.24
  -3  41   0    0.39    0.32
  -4 -41   0    2.58    0.43
  -4  41   0    3.21    0.45
   4  41   0    2.58    0.44
  -4  41   0    2.70    0.44
  -4  41   0    2.56    0.40
  -5 -41   0    0.28    0.32
   5  41   0    0.26    0.28
  -5  41   0   -0.01    0.28
  -5  41   0    0.33    0.29
  -5  41   0    0.29    0.35
  -6 -41   0    1.75    0.40
  -6  41   0    2.02    0.43
   6  41   0    2.41    0.43
  -6  41   0    2.56    0.43
  -6  41   0    2.64    0.46
  -7 -41   0    0.18    0.33
  -7  41   0    0.29    0.32
  -7  41   0    0.10    0.31
  -7  41   0    0.09    0.33
   7  41   0    0.35    0.33
  -8 -41   0    4.44    0.56
  -8  41   0    5.20    0.59
   8  41   0    5.02    0.55
  -8  41   0    6.65    0.61
  -8  41   0    5.91    0.59
  -9 -41   0   -0.30    0.37
  -9  41   0   -0.01    0.32
  -9  41   0   -0.24    0.31
  -9  41   0    0.16    0.32
   9  41   0   -0.22    0.28
 -10 -41   0    0.93    0.42
  10  41   0    0.74    0.36
 -10  41   0    0.28    0.32
 -10  41   0    0.23    0.37
 -10  41   0    0.90    0.37
 -11 -41   0    0.15    0.37
  11  41   0    0.73    0.37
 -11  41   0    0.20    0.34
 -11  41   0    0.37    0.38
 -11  41   0    0.07    0.29
   0  42   0    0.80    0.30
   0  42   0    1.10    0.36
  -1 -42   0   -0.52    0.30
   1  42   0    0.13    0.29
  -1  42   0    0.09    0.24
   1  42   0    0.33    0.27
  -1  42   0    0.03    0.27
  -2 -42   0    0.49    0.32
   2  42   0    0.18    0.22
   2  42   0    0.71    0.31
  -2  42   0    0.15    0.30
  -2  42   0   -0.05    0.28
  -2  42   0    0.38    0.31
  -3 -42   0    0.27    0.34
  -3  42   0    0.25    0.27
   3  42   0   -0.13    0.30
  -3  42   0    0.44    0.33
  -3  42   0    0.20    0.30
  -4 -42   0    5.80    0.56
  -4  42   0    6.13    0.57
  -4  42   0    5.69    0.58
   4  42   0    5.73    0.58
  -4  42   0    4.90    0.53
  -5 -42   0    0.75    0.34
  -5  42   0    0.46    0.32
   5  42   0    0.24    0.29
  -5  42   0    0.81    0.33
  -5  42   0    0.47    0.33
  -6 -42   0    2.59    0.45
  -6  42   0    2.48    0.42
  -6  42   0    2.22    0.44
  -6  42   0    1.90    0.46
   6  42   0    2.55    0.45
  -7 -42   0    0.55    0.39
   7  42   0    0.28    0.34
  -7  42   0    0.61    0.35
  -7  42   0    0.14    0.38
  -7  42   0   -0.01    0.32
  -8 -42   0    0.07    0.38
   8  42   0   -0.40    0.31
  -8  42   0    0.65    0.41
  -8  42   0   -0.45    0.29
  -8  42   0    0.21    0.32
  -9 -42   0   -0.16    0.33
  -9  42   0   -0.06    0.39
   9  42   0   -0.11    0.31
  -9  42   0   -0.25    0.28
  -9  42   0    0.30    0.32
 -10 -42   0    9.58    0.76
 -10  42   0    9.56    0.76
  10  42   0    8.67    0.67
 -10  42   0    9.51    0.67
 -10  42   0    8.73    0.67
   0  43   0    0.11    0.28
   0  43   0    0.31    0.28
   1  43   0    0.43    0.30
   1  43   0    0.44    0.26
  -1  43   0    0.39    0.27
  -1  43   0    0.26    0.32
  -1  43   0    0.60    0.34
  -2 -43   0    0.09    0.33
  -2  43   0    0.28    0.30
  -2  43   0    0.43    0.33
   2  43   0    0.42    0.33
   2  43   0    0.07    0.26
  -2  43   0    0.33    0.36
  -3 -43   0    0.61    0.36
   3  43   0   -0.12    0.27
  -3  43   0   -0.53    0.29
  -3  43   0    0.14    0.27
  -3  43   0    0.46    0.34
  -4 -43   0    0.71    0.35
  -4  43   0    0.88    0.37
  -4  43   0    1.26    0.39
  -4  43   0    1.62    0.37
   4  43   0    1.74    0.38
  -5 -43   0    0.16    0.31
  -5  43   0   -0.09    0.31
  -5  43   0   -0.14    0.28
   5  43   0    0.40    0.31
  -5  43   0    0.49    0.32
  -6 -43   0    1.91    0.46
  -6  43   0    3.00    0.48
  -6  43   0    2.35    0.46
   6  43   0    3.07    0.48
  -6  43   0    3.25    0.47
  -7 -43   0   -0.40    0.31
  -7  43   0    0.03    0.33
   7  43   0   -0.09    0.30
  -7  43   0   -0.24    0.30
  -7  43   0   -0.48    0.27
  -8 -43   0    1.90    0.44
  -8  43   0    1.65    0.44
  -8  43   0    1.53    0.41
   8  43   0    1.22    0.40
  -8  43   0    0.25    0.34
  -9 -43   0    0.40    0.38
  -9  43   0    0.44    0.34
   9  43   0    0.08    0.32
  -9  43   0   -0.20    0.34
  -9  43   0    0.80    0.36
 -10 -43   0    0.95    0.41
 -10  43   0   -0.05    0.30
 -10  43   0    0.22    0.36
  10  43   0    0.70    0.36
 -10  43   0    0.66    0.44
   0  44   0    5.40    0.50
   0  44   0    6.64    0.62
  -1  44   0   -0.06    0.30
  -1  44   0    0.18    0.25
   1  44   0    0.00    0.27
   1  44   0    0.33    0.33
  -1  44   0    0.60    0.31
  -2 -44   0    0.73    0.39
   2  44   0    1.35    0.38
  -2  44   0    0.64    0.33
  -2  44   0    0.83    0.35
  -2  44   0    1.56    0.37
  -3 -44   0   -0.21    0.34
   3  44   0   -0.11    0.31
  -3  44   0    0.24    0.28
  -3  44   0   -0.28    0.29
  -3  44   0   -0.58    0.28
  -4 -44   0   -0.40    0.29
  -4  44   0    0.16    0.32
   4  44   0    0.64    0.33
  -4  44   0   -0.67    0.30
  -4  44   0    0.20    0.29
  -5 -44   0   -0.48    0.34
  -5  44   0    0.42    0.31
   5  44   0    0.18    0.32
  -5  44   0   -0.20    0.31
  -5  44   0   -0.51    0.25
  -6 -44   0    0.68    0.37
  -6  44   0    0.97    0.36
  -6  44   0    0.76    0.37
   6  44   0    0.88    0.39
  -6  44   0    0.20    0.35
  -7 -44   0    0.03    0.34
  -7  44   0    0.20    0.40
   7  44   0    0.07    0.34
  -7  44   0    0.57    0.34
  -7  44   0   -0.10    0.32
  -8 -44   0   -0.13    0.34
  -8  44   0    0.81    0.37
  -8  44   0    0.53    0.43
   8  44   0    0.08    0.31
  -8  44   0    1.41    0.39
  -9 -44   0    0.87    0.45
  -9  44   0    0.08    0.36
  -9  44   0    0.52    0.37
   9  44   0    0.38    0.35
  -9  44   0    0.69    0.41
   0  45   0    0.28    0.26
   0  45   0    0.25    0.34
  -1  45   0   -0.04    0.25
  -1  45   0    0.44    0.31
   1  45   0   -0.23    0.26
  -1  45   0    0.47    0.33
   1  45   0    0.00    0.29
  -2 -45   0    5.94    0.59
  -2  45   0    5.56    0.60
  -2  45   0    6.95    0.63
  -2  45   0    5.88    0.57
   2  45   0    7.00    0.63
  -3 -45   0   -0.24    0.30
   3  45   0    0.12    0.33
  -3  45   0    0.03    0.35
  -3  45   0    0.26    0.28
  -3  45   0   -0.16    0.31
  -4 -45   0    3.26    0.50
  -4  45   0    2.89    0.49
  -4  45   0    3.76    0.48
  -4  45   0    3.86    0.48
   4  45   0    3.11    0.49
  -5 -45   0    0.14    0.38
  -5  45   0    0.18    0.30
  -5  45   0   -0.15    0.27
   5  45   0   -0.10    0.32
  -5  45   0   -0.27    0.30
  -6 -45   0    2.04    0.46
  -6  45   0    1.77    0.43
   6  45   0    2.50    0.46
  -6  45   0    2.69    0.53
  -6  45   0    2.22    0.42
  -7 -45   0    0.44    0.39
  -7  45   0    0.59    0.39
  -7  45   0    0.08    0.36
  -7  45   0    0.05    0.34
   7  45   0    0.09    0.34
  -8 -45   0    5.06    0.61
  -8  45   0    6.29    0.67
  -8  45   0    6.98    0.64
   8  45   0    6.05    0.62
  -8  45   0    6.13    0.62
   0  46   0   18.88    0.90
   0  46   0   17.32    0.81
   1  46   0    0.55    0.47
  -1  46   0    0.08    0.33
   1  46   0    0.50    0.37
  -1  46   0    0.26    0.28
  -1  46   0   -0.02    0.33
   2  46   0    0.85    0.39
  -2  46   0    1.05    0.36
  -2  46   0    1.83    0.42
  -2  46   0    1.74    0.43
  -3 -46   0    0.30    0.34
  -3  46   0    0.04    0.30
  -3  46   0    0.17    0.29
   3  46   0    0.52    0.33
  -3  46   0    0.56    0.35
  -4 -46   0    0.53    0.36
   4  46   0    0.64    0.38
  -4  46   0    0.35    0.32
  -4  46   0    0.68    0.38
  -4  46   0   -0.22    0.27
  -5 -46   0    0.26    0.40
  -5  46   0    0.17    0.34
   5  46   0   -0.14    0.33
  -5  46   0    0.29    0.31
  -5  46   0   -0.06    0.29
  -6 -46   0    1.12    0.41
   6  46   0    1.60    0.40
  -6  46   0    1.88    0.42
  -6  46   0    0.90    0.41
  -6  46   0    1.72    0.40
  -7 -46   0   -0.20    0.39
  -7  46   0    0.46    0.38
  -7  46   0    0.37    0.40
  -7  46   0    0.06    0.33
   7  46   0   -0.09    0.33
   0  47   0    0.65    0.38
   0  47   0   -0.03    0.29
  -1  47   0    1.08    0.42
   1  47   0    0.65    0.37
  -1  47   0    0.71    0.38
  -1  47   0    0.32    0.29
   2  47   0    2.95    0.49
  -2  47   0    3.25    0.47
  -2  47   0    1.74    0.44
  -2  47   0    3.46    0.52
  -3 -47   0    0.43    0.36
  -3  47   0    0.17    0.32
  -3  47   0   -0.09    0.33
  -3  47   0    0.28    0.31
   3  47   0    0.47    0.36
  -4 -47   0    0.53    0.38
  -4  47   0    0.36    0.36
  -4  47   0    0.34    0.31
  -4  47   0    1.06    0.37
   4  47   0    0.80    0.34
  -5 -47   0    0.29    0.36
   5  47   0    0.11    0.31
  -5  47   0    0.54    0.37
  -5  47   0    0.49    0.34
  -5  47   0    0.50    0.38
  -6 -47   0   -0.01    0.34
  -6  47   0    0.22    0.37
   6  47   0    0.06    0.31
  -6  47   0   -0.60    0.31
  -6  47   0    0.29    0.32
   0  48   0    5.00    0.79
   0  48   0    5.17    0.59
   0  48   0    5.22    0.60
  -1  48   0    0.68    0.37
  -1  48   0    0.67    0.38
  -1  48   0    1.19    0.35
   1  48   0    0.66    0.36
  -2  48   0   11.94    0.77
  -2  48   0   10.48    0.70
  -2  48   0   10.69    0.74
   2  48   0    9.61    0.69
  -3 -48   0    0.70    0.38
  -3  48   0    0.40    0.32
   3  48   0    0.27    0.32
  -3  48   0    0.49    0.38
  -3  48   0    0.09    0.29
  -4 -48   0    4.19    0.56
  -4  48   0    5.30    0.58
  -4  48   0    5.25    0.56
   4  48   0    4.85    0.60
  -4  48   0    5.21    0.64
   0  49   0   -0.04    0.35
   0  49   0    0.07    0.31
  -1  49   0    0.02    0.32
   1  49   0    0.23    0.37
  -1  49   0    0.14    0.41
  -1  49   0    0.21    0.28
  -2  49   0   13.18    0.82
   2  49   0   12.98    0.82
  -2  49   0   12.18    0.76
  -2  49   0   12.92    0.88
 -20   0   1   -0.01    0.43
 -19   0   1   -0.21    0.35
 -18   0   1   -0.12    0.29
 -18   0   1   -0.41    0.33
 -17   0   1    0.07    0.33
 -17   0   1    0.25    0.29
 -16   0   1    0.08    0.25
 -16   0   1   -0.03    0.30
 -15   0   1    0.03    0.18
 -15   0   1    0.15    0.28
 -15   0   1    0.02    0.21
 -14   0   1    0.17    0.20
 -14   0   1    0.05    0.21
 -14   0   1   -0.04    0.19
 -14   0   1    0.16    0.25
 -13   0   1   -0.02    0.12
 -13   0   1    0.26    0.17
 -13   0   1    0.30    0.19
 -13   0   1    0.11    0.25
 -13   0   1    0.05    0.17
 -12   0   1   -0.07    0.16
 -12   0   1    0.00    0.12
 -12   0   1   -0.19    0.20
 -12   0   1   -0.08    0.19
  12   0  -1    0.08    0.12
  12   0  -1   -0.07    0.14
 -11   0   1    0.04    0.20
 -11   0   1    0.11    0.15
 -11   0   1   -0.03    0.14
  11   0  -1    0.23    0.13
  11   0  -1   -0.36    0.15
 -11   0   1    0.17    0.18
 -11   0   1   -0.06    0.11
 -10   0   1    0.08    0.19
 -10   0   1    0.19    0.14
 -10   0   1    0.13    0.14
 -10   0   1    0.09    0.14
 -10   0   1    0.16    0.10
  10   0  -1    0.01    0.11
  10   0  -1   -0.14    0.13
  -9   0   1   -0.06    0.12
   9   0  -1    0.01    0.09
  -9   0   1   -0.26    0.15
  -9   0   1    0.11    0.12
  -9   0   1   -0.15    0.13
  -9   0   1   -0.03    0.09
   9   0  -1   -0.13    0.11
  -8   0   1    0.10    0.11
  -8   0   1   -0.05    0.11
   8   0  -1   -0.09    0.11
  -8   0   1   -0.18    0.12
  -8   0   1   -0.01    0.09
  -8   0   1   -0.28    0.14
   8   0  -1    0.06    0.09
  -7   0   1    0.19    0.09
  -7   0   1   -0.10    0.12
   7   0  -1    0.09    0.11
  -7   0   1    0.07    0.14
  -7   0   1    0.02    0.11
  -7   0   1    0.01    0.10
  -6   0   1    0.15    0.10
  -6   0   1    0.09    0.11
  -6   0   1    0.34    0.12
   6   0  -1   -0.01    0.09
  -6   0   1    0.01    0.13
  -5   0   1   -0.01    0.08
  -5   0   1   -0.17    0.09
   5   0  -1   -0.15    0.08
  -5   0   1   -0.02    0.08
  -5   0   1   -0.37    0.11
  -4   0   1    0.61    0.09
  -4   0   1    0.13    0.07
  -4   0   1    0.51    0.08
  -4   0   1    0.46    0.10
  -4   0   1    0.53    0.07
   4   0  -1    0.24    0.08
  -4   0   1    0.34    0.11
   3   0  -1    0.06    0.05
  -3   0   1   -0.09    0.07
  -3   0   1    0.00    0.06
  -3   0   1   -0.01    0.04
  -3   0   1   -0.15    0.08
  -3   0   1   -0.06    0.04
  -3   0   1    0.04    0.06
  -2   0   1    0.03    0.07
  -2   0   1    0.06    0.05
  -2   0   1   -0.02    0.02
  -2   0   1   -0.02    0.05
   2   0  -1   -0.01    0.03
  -1   0   1    0.05    0.02
  -1   0   1   -0.02    0.03
   1   0  -1    0.00    0.02
   1   0  -1    0.00    0.02
  -1   0   1   -0.02    0.02
  -1   0   1   -0.02    0.02
   1   0  -1    0.01    0.02
   0   0   1   -0.03    0.02
   0   0   1    0.00    0.03
   0   0  -1    0.00    0.02
   0   0  -1    0.00    0.02
   0   0   1   -0.02    0.02
   0   0  -1   -0.03    0.02
   0   0  -1   -0.02    0.02
   0   0  -1   -0.03    0.02
   0   0   1    0.00    0.02
  -1   0  -1    0.02    0.03
   1   0   1   -0.01    0.04
   1   0   1    0.03    0.03
  -1   0  -1    0.00    0.04
   1   0   1   -0.01    0.04
  -1   0  -1   -0.02    0.04
   2   0   1   -0.03    0.06
  -2   0  -1   -0.01    0.07
  -2   0  -1    0.00    0.06
  -2   0  -1    0.02    0.07
   2   0   1   -0.12    0.06
   3   0   1    0.00    0.08
   3   0   1   -0.03    0.07
  -3   0  -1   -0.01    0.08
  -3   0  -1   -0.17    0.07
  -3   0  -1   -0.16    0.08
  -4   0  -1    0.60    0.10
  -4   0  -1    0.37    0.12
   4   0   1    0.44    0.09
   4   0   1    0.28    0.11
  -4   0  -1    0.42    0.10
  -5   0  -1   -0.09    0.10
  -5   0  -1   -0.32    0.11
   5   0   1    0.32    0.10
  -5   0  -1   -0.21    0.10
   5   0   1   -0.10    0.10
  -5   0  -1   -0.14    0.10
   6   0   1    0.09    0.10
  -6   0  -1    0.17    0.13
  -6   0  -1    0.19    0.13
  -6   0  -1    0.09    0.13
  -6   0  -1   -0.08    0.10
   6   0   1    0.12    0.11
  -7   0  -1   -0.21    0.13
   7   0   1   -0.01    0.09
  -7   0  -1    0.11    0.15
   7   0   1   -0.16    0.13
  -7   0  -1   -0.03    0.12
  -7   0  -1   -0.05    0.13
   8   0   1    0.02    0.10
  -8   0  -1   -0.03    0.15
  -8   0  -1    0.01    0.15
  -8   0  -1    0.12    0.13
  -8   0  -1    0.06    0.12
   8   0   1   -0.16    0.12
  -9   0  -1    0.05    0.12
   9   0   1   -0.07    0.11
  -9   0  -1   -0.03    0.14
  -9   0  -1    0.00    0.16
   9   0   1   -0.12    0.13
  -9   0  -1    0.09    0.15
  10   0   1   -0.02    0.15
 -10   0  -1   -0.04    0.18
 -10   0  -1   -0.25    0.16
 -10   0  -1   -0.10    0.16
  10   0   1    0.02    0.13
 -10   0  -1    0.30    0.17
 -11   0  -1   -0.16    0.20
 -11   0  -1    0.02    0.16
 -11   0  -1    0.30    0.19
 -11   0  -1    0.17    0.19
  11   0   1   -0.09    0.16
  11   0   1    0.08    0.14
 -12   0  -1   -0.33    0.18
  12   0   1   -0.29    0.15
 -12   0  -1    0.21    0.22
 -12   0  -1    0.09    0.19
  12   0   1    0.18    0.16
 -12   0  -1    0.06    0.16
 -13   0  -1    0.23    0.25
 -13   0  -1    0.29    0.19
  13   0   1    0.46    0.18
 -13   0  -1   -0.23    0.20
 -13   0  -1    0.33    0.23
 -14   0  -1    0.21    0.25
 -14   0  -1    0.70    0.28
 -14   0  -1    0.53    0.19
 -14   0  -1    0.14    0.22
  14   0   1    0.23    0.17
 -14   0  -1   -0.22    0.20
 -15   0  -1   -0.06    0.27
 -15   0  -1   -0.08    0.21
 -15   0  -1   -0.13    0.27
 -15   0  -1    0.30    0.22
 -15   0  -1   -0.42    0.15
 -16   0  -1    0.18    0.30
 -16   0  -1    0.36    0.25
 -16   0  -1    0.20    0.18
 -16   0  -1    0.05    0.24
 -16   0  -1   -0.25    0.24
 -17   0  -1   -0.04    0.30
 -17   0  -1   -0.06    0.33
 -17   0  -1    0.00    0.23
 -18   0  -1   -0.10    0.34
 -18   0  -1   -0.30    0.26
 -19   0  -1   -0.16    0.33
 -19   0  -1   -0.42    0.39
 -20   0  -1    0.09    0.36
 -20   0  -1    0.08    0.40
 -20  -1   1   -0.19    0.37
 -20   1   1    0.98    0.44
 -19  -1   1    0.84    0.43
 -19  -1   1    1.03    0.41
 -19   1   1    1.11    0.43
 -18  -1   1    1.29    0.47
 -18  -1   1    2.01    0.39
 -18   1   1    0.73    0.39
 -18   1   1    2.21    0.38
 -17  -1   1    0.74    0.32
 -17  -1   1    0.90    0.38
 -17   1   1    1.42    0.34
 -17   1   1    1.15    0.42
 -16  -1   1    6.49    0.58
 -16  -1   1    6.02    0.48
 -16   1   1    6.73    0.59
 -16   1   1    6.09    0.49
 -15  -1   1    0.93    0.32
 -15  -1   1    1.18    0.30
 -15   1   1    1.07    0.33
 -15   1   1    0.99    0.23
 -15   1   1    1.19    0.30
 -14  -1   1   13.89    0.68
 -14  -1   1   13.83    0.54
 -14  -1   1   12.94    0.54
 -14  -1   1   13.37    0.61
 -14   1   1   14.47    0.62
 -14   1   1   13.37    0.67
 -14   1   1   13.31    0.47
 -14   1   1   13.21    0.56
  13  -1  -1   16.33    0.55
 -13  -1   1   15.68    0.70
 -13  -1   1   15.56    0.58
 -13  -1   1   15.67    0.57
 -13  -1   1   16.34    0.63
 -13  -1   1   15.77    0.51
 -13   1   1   15.52    0.64
 -13   1   1   14.88    0.59
 -13   1   1   15.35    0.52
 -13   1   1   16.01    0.59
  13   1  -1   15.68    0.63
 -13   1   1   16.20    0.73
 -12  -1   1    0.27    0.17
 -12  -1   1    0.13    0.19
 -12  -1   1    0.51    0.24
  12  -1  -1    0.06    0.13
 -12  -1   1    0.14    0.12
 -12   1   1    0.06    0.22
 -12   1   1    0.22    0.18
 -12   1   1    0.01    0.17
 -12   1   1    0.51    0.18
 -12   1   1    0.22    0.16
  12   1  -1   -0.02    0.18
  12   1  -1   -0.04    0.12
 -12   1   1    0.56    0.14
 -11  -1   1    1.89    0.22
 -11  -1   1    1.93    0.18
 -11  -1   1    2.13    0.25
  11  -1  -1    1.73    0.19
  11  -1  -1    1.98    0.24
 -11  -1   1    2.29    0.30
  11   1  -1    2.25    0.25
 -11   1   1    2.08    0.29
  11   1  -1    2.24    0.19
 -11   1   1    2.31    0.24
 -11   1   1    1.87    0.18
 -11   1   1    2.36    0.25
 -11   1   1    2.18    0.24
 -10  -1   1    9.36    0.34
 -10  -1   1   10.25    0.41
 -10  -1   1    9.96    0.43
 -10  -1   1    9.55    0.38
  10  -1  -1    8.97    0.35
 -10  -1   1    9.55    0.47
  10  -1  -1    9.32    0.40
 -10   1   1    9.48    0.42
 -10   1   1    8.78    0.39
 -10   1   1    9.09    0.46
  10   1  -1    9.22    0.34
  10   1  -1    9.02    0.39
 -10   1   1    9.31    0.39
 -10   1   1    9.24    0.35
  -9  -1   1    4.45    0.32
  -9  -1   1    4.17    0.24
  -9  -1   1    4.76    0.29
   9  -1  -1    4.61    0.27
   9  -1  -1    4.55    0.22
  -9  -1   1    4.43    0.25
  -9  -1   1    4.67    0.22
  -9   1   1    4.44    0.31
   9   1  -1    4.04    0.21
  -9   1   1    4.58    0.28
   9   1  -1    4.95    0.27
  -9   1   1    4.22    0.25
  -9   1   1    4.42    0.22
  -9   1   1    3.92    0.24
  -8  -1   1   12.36    0.48
   8  -1  -1   12.37    0.43
  -8  -1   1   12.47    0.43
  -8  -1   1   12.99    0.42
  -8  -1   1   12.04    0.43
  -8   1   1   12.06    0.44
  -8   1   1   12.74    0.48
   8   1  -1   12.23    0.42
  -8   1   1   11.99    0.42
  -8   1   1   11.43    0.42
   8   1  -1   12.74    0.38
  -8   1   1   11.45    0.39
  -7  -1   1   32.10    0.88
  -7  -1   1   32.81    0.94
  -7  -1   1   32.24    0.87
  -7  -1   1   31.51    0.89
  -7   1   1   31.77    0.88
   7   1  -1   33.36    0.88
  -7   1   1   32.47    0.88
  -7   1   1   31.77    0.89
   7   1  -1   31.68    0.84
  -7   1   1   31.92    0.93
  -7   1   1   31.93    0.85
  -6  -1   1    3.20    0.24
   6  -1  -1    3.64    0.19
  -6  -1   1    3.53    0.19
  -6  -1   1    3.60    0.20
  -6  -1   1    3.38    0.18
  -6   1   1    3.27    0.23
   6   1  -1    3.83    0.16
  -6   1   1    3.38    0.20
   6   1  -1    3.43    0.19
  -6   1   1    3.53    0.19
  -6   1   1    3.61    0.20
  -6   1   1    3.53    0.17
  -5  -1   1   46.22    1.17
  -5  -1   1   46.75    1.19
  -5  -1   1   46.86    1.19
  -5  -1   1   46.88    1.23
   5  -1  -1   46.90    1.18
  -5   1   1   46.68    1.18
  -5   1   1   45.76    1.19
  -5   1   1   46.50    1.16
  -5   1   1   46.59    1.22
   5   1  -1   46.35    1.18
  -5   1   1   46.58    1.18
  -4  -1   1  367.17    8.99
  -4  -1   1  377.10    9.04
   4  -1  -1  381.29    8.97
  -4  -1   1  384.91    9.01
  -4  -1   1  381.83    8.98
  -4  -1   1  367.09    8.96
  -4   1   1  370.18    9.06
   4   1  -1  377.45    8.96
  -4   1   1  364.21    8.99
  -4   1   1  373.33    9.09
  -4   1   1  376.19    8.98
  -4   1   1  379.88    9.06
  -3  -1   1  305.36    7.42
  -3  -1   1  322.71    7.53
  -3  -1   1  299.01    7.51
  -3  -1   1  316.65    7.43
   3  -1  -1  327.07    7.46
  -3   1   1  305.28    7.43
  -3   1   1  303.11    7.40
  -3   1   1  311.23    7.48
   3   1  -1  312.66    7.48
  -3   1   1  308.53    7.47
  -3   1   1  303.53    7.45
  -3   1   1  315.00    7.43
   2  -1  -1    9.30    0.24
  -2  -1   1    9.17    0.24
   2  -1  -1    9.23    0.24
  -2  -1   1    8.74    0.24
  -2  -1   1    8.96    0.25
  -2  -1   1    9.24    0.27
  -2   1   1    9.16    0.24
  -2   1   1    9.10    0.27
   2   1  -1    8.75    0.23
   2   1  -1    8.95    0.24
  -2   1   1    9.28    0.25
  -1  -1   1  379.62    9.14
  -1  -1   1  389.54    9.22
  -1  -1   1  394.51    9.13
   1  -1  -1  372.12    9.11
  -1  -1   1  380.52    9.15
   1  -1  -1  388.95    9.24
   1   1  -1  391.89    9.11
  -1   1   1  363.71    9.15
  -1   1   1  379.47    9.19
   1   1  -1  380.95    9.15
   0  -1   1    0.02    0.03
   0  -1  -1    0.10    0.03
   0  -1  -1    0.01    0.03
   0  -1   1    0.05    0.03
   0  -1  -1    0.04    0.02
   0  -1  -1    0.04    0.03
   0  -1  -1    0.22    0.04
   0   1   1    0.07    0.03
   0   1  -1    0.03    0.03
   0   1  -1    0.08    0.03
   0   1   1    0.06    0.02
   0   1   1    0.04    0.03
   0   1   1    0.07    0.03
   0   1  -1    0.08    0.03
   0   1   1    0.04    0.03
  -1  -1  -1  388.67    9.40
  -1  -1  -1  376.68    9.37
  -1  -1  -1  394.36    9.32
   1  -1   1  383.61    9.37
  -1  -1  -1  385.66    9.32
   1  -1   1  408.33    9.41
  -1   1  -1  383.36    9.37
   1   1   1  376.46    9.29
   1   1   1  384.92    9.36
  -1   1  -1  394.63    9.39
  -1   1  -1  394.27    9.34
   1   1   1  388.29    9.36
   2  -1   1    9.37    0.27
  -2  -1  -1    9.29    0.27
   2  -1   1    9.24    0.28
  -2  -1  -1    8.71    0.27
  -2  -1  -1    9.39    0.28
  -2  -1  -1    9.18    0.28
   2   1   1    9.21    0.26
  -2   1  -1    9.56    0.27
  -2   1  -1    9.58    0.27
  -2   1  -1    9.16    0.27
  -3  -1  -1  315.41    7.40
  -3  -1  -1  323.37    7.40
   3  -1   1  315.44    7.47
  -3  -1  -1  297.09    7.39
  -3  -1  -1  303.62    7.44
   3  -1   1  304.43    7.40
   3   1   1  316.46    7.45
  -3   1  -1  310.42    7.40
  -3   1  -1  306.83    7.43
  -3   1  -1  316.16    7.40
   3   1   1  296.32    7.39
   4  -1   1  391.54    8.98
  -4  -1  -1  372.24    8.97
  -4  -1  -1  372.11    8.98
  -4  -1  -1  378.96    8.99
   4  -1   1  368.32    9.02
  -4  -1  -1  371.35    9.04
  -4   1  -1  384.31    9.08
  -4   1  -1  375.03    9.03
   4   1   1  371.72    8.98
   4   1   1  367.13    9.04
  -4   1  -1  377.73    8.99
  -5  -1  -1   46.03    1.21
  -5  -1  -1   45.09    1.19
  -5  -1  -1   47.73    1.21
   5  -1   1   46.38    1.18
  -5  -1  -1   47.81    1.22
   5  -1   1   48.07    1.21
  -5   1  -1   45.84    1.20
   5   1   1   44.55    1.20
   5   1   1   45.76    1.18
  -5   1  -1   46.06    1.21
  -5   1  -1   46.93    1.20
   6  -1   1    3.62    0.23
  -6  -1  -1    3.77    0.22
  -6  -1  -1    3.41    0.23
   6  -1   1    3.16    0.18
  -6  -1  -1    3.13    0.20
  -6  -1  -1    3.48    0.22
   6   1   1    3.55    0.21
  -6   1  -1    3.80    0.21
   6   1   1    3.58    0.19
  -6   1  -1    3.64    0.21
  -6   1  -1    3.25    0.23
  -6   1  -1    4.17    0.23
  -7  -1  -1   32.71    0.93
   7  -1   1   31.16    0.90
   7  -1   1   32.28    0.88
  -7  -1  -1   31.95    0.92
  -7  -1  -1   32.47    0.90
  -7  -1  -1   31.80    0.91
  -7   1  -1   31.77    0.90
   7   1   1   32.90    0.91
  -7   1  -1   31.28    0.90
  -7   1  -1   33.10    0.92
  -7   1  -1   32.31    0.93
   7   1   1   33.12    0.87
  -8  -1  -1   11.56    0.43
  -8  -1  -1   12.71    0.48
  -8  -1  -1   12.26    0.47
  -8  -1  -1   12.17    0.45
   8  -1   1   12.77    0.42
   8  -1   1   12.35    0.46
  -8   1  -1   11.97    0.44
  -8   1  -1   12.30    0.44
  -8   1  -1   11.89    0.46
   8   1   1   11.96    0.45
   8   1   1   12.63    0.41
  -8   1  -1   12.34    0.48
   9  -1   1    4.38    0.25
  -9  -1  -1    4.22    0.29
  -9  -1  -1    4.33    0.27
  -9  -1  -1    4.86    0.32
   9  -1   1    4.75    0.30
  -9  -1  -1    4.22    0.29
  -9   1  -1    4.30    0.26
   9   1   1    4.50    0.24
  -9   1  -1    3.87    0.30
   9   1   1    3.98    0.28
  -9   1  -1    4.19    0.28
  -9   1  -1    4.49    0.27
  10  -1   1    8.83    0.43
 -10  -1  -1    8.58    0.40
 -10  -1  -1    9.84    0.44
 -10  -1  -1    9.68    0.41
 -10  -1  -1    9.13    0.46
  10  -1   1    8.83    0.37
 -10   1  -1    9.08    0.43
 -10   1  -1    9.96    0.41
  10   1   1    7.82    0.40
 -10   1  -1    8.80    0.45
  10   1   1    9.79    0.37
 -10   1  -1    8.97    0.40
 -11  -1  -1    1.52    0.25
  11  -1   1    1.52    0.24
 -11  -1  -1    1.93    0.25
 -11  -1  -1    2.29    0.24
  11  -1   1    2.07    0.22
 -11  -1  -1    2.36    0.29
 -11   1  -1    2.20    0.30
  11   1   1    2.43    0.22
 -11   1  -1    2.03    0.24
 -11   1  -1    2.14    0.24
 -11   1  -1    1.93    0.28
  11   1   1    2.10    0.28
 -12  -1  -1    0.22    0.19
 -12  -1  -1    0.26    0.17
 -12  -1  -1    0.40    0.21
  12  -1   1    0.29    0.16
 -12  -1  -1    0.26    0.22
  12   1   1    0.31    0.20
 -12   1  -1    0.12    0.20
  12   1   1    0.47    0.16
 -12   1  -1    0.65    0.20
 -12   1  -1    0.10    0.19
 -12   1  -1    0.17    0.22
 -13  -1  -1   16.20    0.71
 -13  -1  -1   16.61    0.67
 -13  -1  -1   14.91    0.62
 -13  -1  -1   15.99    0.63
  13  -1   1   16.14    0.58
  13   1   1   15.97    0.57
 -13   1  -1   16.80    0.63
 -13   1  -1   16.14    0.60
 -13   1  -1   16.97    0.69
 -13   1  -1   15.08    0.61
  13   1   1   15.73    0.66
 -13   1  -1   15.58    0.70
 -14  -1  -1   14.12    0.60
 -14  -1  -1   13.01    0.66
  14  -1   1   13.66    0.54
 -14  -1  -1   13.53    0.63
 -14  -1  -1   13.54    0.57
 -14  -1  -1   14.11    0.54
 -14   1  -1   12.95    0.59
 -14   1  -1   12.86    0.61
 -14   1  -1   13.63    0.67
 -14   1  -1   13.73    0.61
 -14   1  -1   13.41    0.54
 -15  -1  -1    1.91    0.30
 -15  -1  -1    1.25    0.22
 -15  -1  -1    1.26    0.30
 -15  -1  -1    1.89    0.30
 -15  -1  -1    0.41    0.31
 -15   1  -1    1.45    0.23
 -15   1  -1    1.03    0.26
 -15   1  -1    1.27    0.34
 -15   1  -1    1.31    0.27
 -15   1  -1    1.51    0.34
 -16  -1  -1    6.10    0.38
 -16  -1  -1    5.69    0.55
 -16  -1  -1    6.67    0.49
 -16  -1  -1    6.45    0.45
 -16   1  -1    5.92    0.38
 -16   1  -1    6.33    0.43
 -16   1  -1    6.56    0.49
 -16   1  -1    6.93    0.47
 -16   1  -1    6.94    0.61
 -17  -1  -1    1.30    0.36
 -17  -1  -1    1.33    0.36
 -17  -1  -1    0.42    0.35
 -17   1  -1    1.29    0.39
 -17   1  -1    1.58    0.39
 -17   1  -1    1.38    0.31
 -18  -1  -1    2.00    0.42
 -18  -1  -1    1.64    0.44
 -18   1  -1    2.09    0.46
 -18   1  -1    2.09    0.42
 -19  -1  -1    1.04    0.37
 -19  -1  -1    0.90    0.42
 -19   1  -1    0.91    0.35
 -19   1  -1    1.27    0.43
 -20  -1  -1    0.73    0.40
 -20  -1  -1    0.32    0.40
 -20   1  -1    0.04    0.39
 -20   1  -1    0.29    0.36
 -20  -2   1    0.82    0.43
 -20   2   1    0.72    0.42
 -19  -2   1    0.58    0.34
 -19  -2   1    0.92    0.42
 -19   2   1    0.35    0.39
 -18  -2   1   12.27    0.68
 -18  -2   1   11.33    0.75
 -18   2   1   12.81    0.67
 -18   2   1   11.62    0.75
 -17  -2   1   -0.22    0.31
 -17  -2   1   -0.10    0.27
 -17   2   1    0.15    0.28
 -17   2   1    0.17    0.32
 -16  -2   1    1.16    0.36
 -16  -2   1    1.26    0.33
 -16   2   1    1.29    0.36
 -16   2   1    1.37    0.30
 -15  -2   1    0.94    0.28
 -15  -2   1    0.64    0.34
 -15   2   1    0.76    0.28
 -15   2   1    0.50    0.21
 -15   2   1    0.22    0.28
 -14  -2   1    1.89    0.34
 -14  -2   1    1.96    0.31
 -14  -2   1    2.04    0.25
 -14  -2   1    1.62    0.24
 -14   2   1    1.93    0.20
 -14   2   1    1.88    0.34
 -14   2   1    1.82    0.26
 -14   2   1    1.36    0.29
  14   2  -1    1.64    0.28
 -13  -2   1    1.54    0.23
 -13  -2   1    1.37    0.17
  13  -2  -1    1.72    0.21
 -13  -2   1    1.48    0.25
 -13  -2   1    1.83    0.35
 -13   2   1    1.33    0.23
 -13   2   1    0.96    0.29
  13   2  -1    1.01    0.25
 -13   2   1    1.33    0.26
 -13   2   1    1.32    0.18
 -12  -2   1   24.22    0.70
 -12  -2   1   25.25    0.89
 -12  -2   1   24.31    0.81
  12  -2  -1   24.30    0.74
 -12  -2   1   23.29    0.76
 -12   2   1   23.20    0.77
 -12   2   1   23.09    0.81
 -12   2   1   23.89    0.79
 -12   2   1   24.48    0.78
  12   2  -1   24.94    0.71
 -12   2   1   24.13    0.72
 -12   2   1   25.09    0.89
  12   2  -1   24.40    0.80
  11  -2  -1   39.05    1.07
 -11  -2   1   39.45    1.10
 -11  -2   1   38.66    1.14
 -11  -2   1   38.27    1.04
 -11  -2   1   38.99    1.21
 -11   2   1   38.27    1.11
 -11   2   1   39.51    1.14
 -11   2   1   38.94    1.21
  11   2  -1   39.96    1.05
 -11   2   1   40.10    1.11
 -11   2   1   39.14    1.06
  11   2  -1   39.70    1.13
 -11   2   1   37.85    1.10
 -10  -2   1   14.64    0.47
 -10  -2   1   14.74    0.52
  10  -2  -1   15.22    0.49
 -10  -2   1   15.68    0.61
 -10  -2   1   15.06    0.56
  10   2  -1   14.66    0.53
 -10   2   1   14.38    0.59
 -10   2   1   15.30    0.54
  10   2  -1   14.80    0.47
 -10   2   1   15.95    0.56
 -10   2   1   15.27    0.52
 -10   2   1   14.72    0.48
  -9  -2   1    4.32    0.32
   9  -2  -1    4.76    0.26
  -9  -2   1    5.01    0.30
  -9  -2   1    4.91    0.25
  -9  -2   1    4.92    0.28
  -9   2   1    4.73    0.29
  -9   2   1    4.72    0.24
   9   2  -1    4.98    0.22
   9   2  -1    4.95    0.27
  -9   2   1    4.73    0.32
  -9   2   1    5.11    0.26
  -9   2   1    5.34    0.27
   8  -2  -1   66.58    1.78
  -8  -2   1   70.24    1.84
  -8  -2   1   68.78    1.80
  -8  -2   1   69.54    1.79
  -8  -2   1   68.92    1.76
  -8   2   1   68.16    1.79
   8   2  -1   69.72    1.73
  -8   2   1   69.85    1.78
  -8   2   1   69.86    1.77
  -8   2   1   69.69    1.84
  -8   2   1   70.24    1.75
   8   2  -1   71.22    1.78
  -7  -2   1    3.54    0.23
   7  -2  -1    3.70    0.21
  -7  -2   1    4.36    0.27
  -7  -2   1    3.84    0.23
  -7  -2   1    3.40    0.19
  -7   2   1    3.56    0.26
  -7   2   1    3.85    0.20
  -7   2   1    3.67    0.22
  -7   2   1    3.99    0.19
   7   2  -1    3.58    0.21
   7   2  -1    3.64    0.17
  -7   2   1    3.90    0.23
  -6  -2   1    1.05    0.14
  -6  -2   1    1.36    0.15
  -6  -2   1    1.16    0.17
   6  -2  -1    0.90    0.13
  -6  -2   1    1.14    0.12
   6   2  -1    1.35    0.11
  -6   2   1    1.18    0.12
  -6   2   1    1.02    0.14
  -6   2   1    1.03    0.14
   6   2  -1    1.18    0.13
  -6   2   1    1.18    0.13
  -6   2   1    1.29    0.16
  -5  -2   1    4.65    0.24
  -5  -2   1    4.79    0.19
  -5  -2   1    4.68    0.21
  -5  -2   1    5.07    0.23
   5  -2  -1    4.83    0.20
  -5   2   1    4.70    0.20
  -5   2   1    4.79    0.25
  -5   2   1    4.31    0.18
   5   2  -1    4.25    0.20
   5   2  -1    4.79    0.17
  -5   2   1    4.72    0.20
  -4  -2   1   27.14    0.72
  -4  -2   1   25.66    0.68
  -4  -2   1   27.60    0.75
   4  -2  -1   28.44    0.71
  -4  -2   1   27.74    0.70
  -4   2   1   27.08    0.70
   4   2  -1   27.35    0.70
   4   2  -1   27.94    0.68
  -4   2   1   26.82    0.70
  -4   2   1   27.15    0.74
  -4   2   1   27.06    0.72
  -4   2   1   26.94    0.71
  -3  -2   1    7.06    0.22
  -3  -2   1    7.85    0.25
  -3  -2   1    7.62    0.22
  -3   2   1    7.45    0.26
  -3   2   1    7.75    0.22
  -3   2   1    7.95    0.24
   3   2  -1    7.17    0.22
  -3   2   1    8.08    0.24
  -3   2   1    7.68    0.23
  -2  -2   1  830.80   19.73
  -2  -2   1  829.62   19.66
  -2   2   1  829.57   19.74
  -2   2   1  828.55   19.58
   2   2  -1  769.88   19.52
  -2   2   1  823.43   19.64
  -2   2   1  827.98   19.58
  -1  -2   1  204.57    4.98
  -1  -2   1  212.11    4.99
  -1   2   1  202.84    4.91
  -1   2   1  203.39    4.97
  -1   2   1  205.89    4.97
  -1   2   1  203.26    4.95
  -1   2   1  203.01    4.95
   0  -2   1  225.82    5.38
   0  -2  -1  225.73    5.39
   0  -2  -1  228.01    5.39
   0   2   1  225.98    5.40
   0   2   1  227.88    5.41
   0   2   1  218.35    5.40
   0   2   1  225.65    5.42
   0   2  -1  218.86    5.38
  -1  -2  -1  200.57    5.01
  -1  -2  -1  207.97    5.01
  -1  -2  -1  210.99    5.00
  -1  -2  -1  210.53    5.03
   1   2   1  210.67    4.99
  -1   2  -1  204.94    5.00
   1   2   1  206.64    4.95
   1   2   1  209.43    5.01
  -1   2  -1  200.66    4.95
  -1   2  -1  207.07    4.95
  -2  -2  -1  808.28   20.04
  -2  -2  -1  840.36   20.04
  -2  -2  -1  832.03   20.10
  -2  -2  -1  833.51   20.12
  -2   2  -1  816.88   20.05
  -2   2  -1  869.41   20.14
   2   2   1  828.08   20.08
   2   2   1  841.22   20.04
  -2   2  -1  845.35   20.06
  -3  -2  -1    7.74    0.27
  -3  -2  -1    7.41    0.25
   3  -2   1    7.56    0.26
  -3  -2  -1    7.67    0.26
   3   2   1    7.54    0.26
   3   2   1    7.39    0.24
  -3   2  -1    7.97    0.26
  -3   2  -1    7.95    0.26
  -3   2  -1    7.91    0.26
  -4  -2  -1   27.01    0.74
   4  -2   1   26.53    0.73
  -4  -2  -1   27.89    0.74
  -4  -2  -1   27.54    0.72
  -4   2  -1   27.03    0.72
   4   2   1   27.45    0.71
  -4   2  -1   27.08    0.74
  -4   2  -1   27.57    0.74
  -5  -2  -1    4.63    0.21
  -5  -2  -1    4.79    0.24
   5  -2   1    5.06    0.22
  -5  -2  -1    4.76    0.23
  -5  -2  -1    4.76    0.24
   5  -2   1    4.64    0.23
  -5   2  -1    4.96    0.23
  -5   2  -1    4.75    0.24
  -5   2  -1    4.43    0.21
   5   2   1    4.97    0.20
   5   2   1    4.70    0.23
  -6  -2  -1    1.28    0.16
  -6  -2  -1    1.22    0.15
  -6  -2  -1    1.15    0.17
   6  -2   1    1.16    0.15
  -6  -2  -1    1.30    0.17
   6  -2   1    1.03    0.15
  -6   2  -1    1.25    0.16
   6   2   1    0.93    0.14
  -6   2  -1    1.16    0.15
   6   2   1    1.06    0.12
  -6   2  -1    1.03    0.17
  -7  -2  -1    3.23    0.25
   7  -2   1    3.77    0.21
  -7  -2  -1    3.92    0.23
  -7  -2  -1    3.56    0.24
  -7  -2  -1    4.10    0.25
   7  -2   1    3.85    0.23
  -7   2  -1    3.53    0.23
  -7   2  -1    3.22    0.23
   7   2   1    3.39    0.22
  -7   2  -1    3.25    0.25
   7   2   1    3.75    0.20
  -8  -2  -1   69.48    1.82
   8  -2   1   68.16    1.77
  -8  -2  -1   71.57    1.85
  -8  -2  -1   68.08    1.80
  -8  -2  -1   67.73    1.78
   8  -2   1   69.08    1.81
  -8   2  -1   70.59    1.84
  -8   2  -1   67.92    1.78
  -8   2  -1   68.78    1.81
   8   2   1   68.42    1.80
   8   2   1   70.82    1.75
  -8   2  -1   68.73    1.79
   9  -2   1    4.68    0.26
  -9  -2  -1    5.38    0.34
  -9  -2  -1    4.87    0.32
  -9  -2  -1    5.08    0.30
   9  -2   1    4.86    0.29
  -9  -2  -1    5.25    0.27
  -9   2  -1    4.75    0.27
   9   2   1    4.93    0.25
   9   2   1    4.93    0.31
  -9   2  -1    5.05    0.30
  -9   2  -1    5.03    0.33
  -9   2  -1    4.96    0.30
 -10  -2  -1   14.62    0.55
  10  -2   1   14.87    0.52
 -10  -2  -1   15.39    0.55
 -10  -2  -1   15.62    0.60
 -10  -2  -1   15.52    0.60
 -10   2  -1   13.78    0.59
  10   2   1   16.15    0.58
 -10   2  -1   14.83    0.55
 -10   2  -1   14.82    0.57
  10   2   1   15.12    0.50
 -10   2  -1   14.61    0.55
 -11  -2  -1   40.24    1.22
 -11  -2  -1   40.06    1.18
 -11  -2  -1   40.60    1.17
  11  -2   1   39.46    1.11
 -11  -2  -1   39.54    1.14
  11   2   1   38.74    1.17
 -11   2  -1   38.85    1.17
  11   2   1   38.99    1.09
 -11   2  -1   39.33    1.21
 -11   2  -1   37.87    1.14
 -11   2  -1   39.88    1.15
  12  -2   1   24.42    0.77
 -12  -2  -1   23.12    0.83
 -12  -2  -1   24.68    0.80
 -12  -2  -1   24.48    0.83
 -12  -2  -1   24.58    0.88
 -12   2  -1   24.75    0.88
 -12   2  -1   23.91    0.81
 -12   2  -1   24.03    0.83
  12   2   1   25.09    0.84
 -12   2  -1   24.09    0.81
  12   2   1   24.78    0.75
 -13  -2  -1    1.72    0.29
 -13  -2  -1    1.28    0.29
 -13  -2  -1    1.64    0.29
  13  -2   1    1.60    0.22
 -13  -2  -1    1.42    0.25
 -13   2  -1    1.74    0.28
 -13   2  -1    1.88    0.29
 -13   2  -1    1.57    0.30
 -13   2  -1    1.59    0.23
 -13   2  -1    1.94    0.27
  13   2   1    1.12    0.26
  13   2   1    1.32    0.20
 -14  -2  -1    1.38    0.27
  14  -2   1    1.77    0.25
 -14  -2  -1    1.79    0.28
 -14  -2  -1    1.94    0.34
 -14  -2  -1    1.61    0.33
 -14   2  -1    1.70    0.29
 -14   2  -1    1.63    0.24
 -14   2  -1    3.01    0.37
  14   2   1    1.64    0.28
 -14   2  -1    2.08    0.28
 -14   2  -1    1.91    0.34
 -15  -2  -1    0.25    0.26
 -15  -2  -1    0.32    0.23
 -15  -2  -1    0.77    0.20
 -15  -2  -1    0.47    0.23
 -15  -2  -1    0.25    0.30
 -15   2  -1    0.42    0.24
 -15   2  -1    0.46    0.29
 -15   2  -1   -0.10    0.31
 -15   2  -1    0.39    0.22
 -15   2  -1    0.34    0.19
 -16  -2  -1    1.18    0.23
 -16  -2  -1    2.29    0.44
 -16  -2  -1    1.65    0.34
 -16  -2  -1    1.71    0.30
 -16   2  -1    1.85    0.43
 -16   2  -1    1.08    0.31
 -16   2  -1    1.50    0.24
 -16   2  -1    1.27    0.29
 -16   2  -1    1.83    0.31
 -16   2  -1    1.67    0.31
 -17  -2  -1    0.47    0.29
 -17  -2  -1   -0.47    0.29
 -17   2  -1    0.05    0.37
 -17   2  -1    0.25    0.25
 -17   2  -1    0.13    0.25
 -17   2  -1    0.01    0.30
 -18  -2  -1   10.89    0.69
 -18  -2  -1   11.20    0.75
 -18   2  -1   12.58    0.81
 -18   2  -1   12.91    0.72
 -19  -2  -1    0.91    0.46
 -19  -2  -1    0.37    0.36
 -19   2  -1    0.73    0.37
 -19   2  -1    0.64    0.44
 -20  -2  -1    1.55    0.40
 -20  -2  -1    1.06    0.46
 -20   2  -1    1.61    0.43
 -20   2  -1    1.23    0.50
 -20  -3   1    0.48    0.41
 -20   3   1    1.50    0.51
 -19  -3   1    1.58    0.38
 -19  -3   1    1.79    0.47
 -19   3   1    1.47    0.45
 -18  -3   1    0.33    0.37
 -18  -3   1    0.49    0.31
 -18   3   1    0.37    0.37
 -18   3   1    0.18    0.29
 -17  -3   1   -0.23    0.31
 -17  -3   1    0.77    0.31
 -17   3   1    0.31    0.35
 -17   3   1    0.60    0.30
 -16  -3   1    5.37    0.54
 -16  -3   1    4.74    0.46
 -16   3   1    5.44    0.48
 -16   3   1    4.66    0.51
 -15  -3   1    4.89    0.42
 -15  -3   1    4.22    0.47
 -15   3   1    4.86    0.39
  15   3  -1    5.07    0.42
 -15   3   1    5.40    0.51
 -15   3   1    4.53    0.36
 -14  -3   1    1.17    0.31
 -14  -3   1    0.38    0.18
 -14  -3   1    0.46    0.23
 -14  -3   1    0.59    0.19
 -14   3   1    0.89    0.26
  14   3  -1    0.61    0.23
 -14   3   1    0.96    0.22
 -14   3   1    0.64    0.16
 -14   3   1    0.88    0.29
 -13  -3   1    5.11    0.38
 -13  -3   1    6.28    0.34
  13  -3  -1    6.02    0.33
 -13  -3   1    5.47    0.45
 -13  -3   1    5.66    0.27
  13   3  -1    5.44    0.39
 -13   3   1    6.00    0.41
 -13   3   1    6.58    0.47
 -13   3   1    6.24    0.37
 -13   3   1    6.44    0.31
 -12  -3   1    2.30    0.33
 -12  -3   1    2.34    0.24
 -12  -3   1    2.15    0.19
 -12  -3   1    1.76    0.26
  12  -3  -1    2.56    0.23
 -12   3   1    2.13    0.25
 -12   3   1    1.91    0.26
  12   3  -1    2.13    0.24
 -12   3   1    2.26    0.28
 -12   3   1    2.24    0.26
 -12   3   1    2.29    0.33
 -12   3   1    2.26    0.21
  12   3  -1    2.04    0.25
 -11  -3   1    8.09    0.46
 -11  -3   1    7.46    0.31
  11  -3  -1    8.39    0.35
 -11  -3   1    7.62    0.35
 -11  -3   1    8.36    0.42
  11   3  -1    8.03    0.31
 -11   3   1    8.29    0.38
 -11   3   1    7.83    0.37
  11   3  -1    7.29    0.38
 -11   3   1    7.64    0.45
 -11   3   1    7.42    0.38
 -11   3   1    7.68    0.40
 -11   3   1    7.59    0.34
 -10  -3   1   12.12    0.49
 -10  -3   1   12.10    0.53
 -10  -3   1   11.31    0.43
  10  -3  -1   12.07    0.43
 -10   3   1   11.68    0.45
 -10   3   1   12.05    0.53
 -10   3   1   12.41    0.44
  10   3  -1   11.43    0.38
 -10   3   1   12.26    0.47
  10   3  -1   11.47    0.45
 -10   3   1   11.94    0.47
 -10   3   1   11.96    0.42
  -9  -3   1   24.22    0.73
  -9  -3   1   22.29    0.77
  -9  -3   1   23.09    0.68
  -9   3   1   23.74    0.78
   9   3  -1   23.96    0.71
   9   3  -1   23.49    0.64
  -9   3   1   23.34    0.72
  -9   3   1   22.82    0.69
  -9   3   1   23.01    0.72
  -9   3   1   23.54    0.67
  -8  -3   1    2.49    0.25
  -8  -3   1    2.95    0.21
  -8  -3   1    2.37    0.21
  -8  -3   1    2.60    0.18
  -8   3   1    3.04    0.19
  -8   3   1    2.96    0.21
  -8   3   1    2.90    0.20
  -8   3   1    3.04    0.27
   8   3  -1    2.72    0.15
   8   3  -1    2.34    0.20
  -8   3   1    3.09    0.21
  -7  -3   1    7.71    0.33
  -7  -3   1    7.77    0.35
  -7  -3   1    7.62    0.32
  -7  -3   1    7.61    0.28
   7   3  -1    7.85    0.25
  -7   3   1    7.63    0.36
  -7   3   1    7.82    0.29
  -7   3   1    7.87    0.32
   7   3  -1    7.88    0.30
  -7   3   1    8.11    0.29
  -7   3   1    7.63    0.31
  -6  -3   1   34.88    0.96
  -6  -3   1   35.75    0.93
  -6  -3   1   35.94    1.00
   6   3  -1   36.77    0.90
   6   3  -1   36.83    0.95
  -6   3   1   35.80    0.96
  -6   3   1   34.59    0.99
  -6   3   1   36.31    0.93
  -6   3   1   35.62    0.93
  -5  -3   1   25.58    0.67
  -5  -3   1   25.47    0.71
  -5  -3   1   25.83    0.74
   5   3  -1   26.29    0.65
   5   3  -1   25.33    0.69
  -5   3   1   25.81    0.71
  -5   3   1   26.10    0.68
  -5   3   1   26.37    0.74
  -5   3   1   25.76    0.68
  -5   3   1   25.76    0.70
  -4  -3   1    9.14    0.29
  -4  -3   1    8.16    0.25
  -4  -3   1    7.96    0.24
  -4  -3   1    8.67    0.31
   4   3  -1    8.24    0.23
  -4   3   1    8.39    0.28
  -4   3   1    8.43    0.31
  -4   3   1    8.25    0.25
  -4   3   1    8.74    0.29
  -4   3   1    9.09    0.27
   4   3  -1    8.11    0.26
  -3  -3   1   41.15    1.04
  -3  -3   1   41.51    1.00
  -3  -3   1   42.07    1.06
  -3  -3   1   39.51    1.00
   3   3  -1   39.88    1.01
   3   3  -1   41.63    0.99
  -3   3   1   42.22    1.01
  -3   3   1   41.45    1.04
  -3   3   1   41.94    1.02
  -3   3   1   40.57    1.05
  -2  -3   1    4.08    0.16
  -2  -3   1    4.31    0.12
   2  -3  -1    4.31    0.12
  -2  -3   1    4.35    0.17
  -2   3   1    4.35    0.17
   2   3  -1    4.42    0.14
  -2   3   1    4.14    0.15
  -2   3   1    4.37    0.12
  -2   3   1    4.53    0.17
   2   3  -1    4.27    0.12
  -1  -3   1  361.62    8.62
   1  -3  -1  351.71    8.53
  -1  -3   1  349.87    8.55
   1   3  -1  368.23    8.52
  -1   3   1  339.91    8.53
  -1   3   1  359.47    8.59
   1   3  -1  352.38    8.47
  -1   3   1  346.52    8.57
  -1   3   1  368.77    8.58
   0  -3   1    0.02    0.04
   0  -3  -1    0.05    0.04
   0  -3   1    0.08    0.04
   0  -3  -1   -0.03    0.04
   0   3   1   -0.02    0.04
   0   3   1   -0.04    0.04
   0   3  -1    0.26    0.04
   0   3   1    0.00    0.04
  -1  -3  -1  354.25    8.53
  -1  -3  -1  363.56    8.58
  -1  -3  -1  354.36    8.56
   1   3   1  346.55    8.54
  -1   3  -1  346.68    8.51
  -1   3  -1  349.40    8.56
  -1   3  -1  360.68    8.56
   1   3   1  348.99    8.56
   1   3   1  356.69    8.53
  -2  -3  -1    4.13    0.17
  -2  -3  -1    4.36    0.16
  -2  -3  -1    4.51    0.18
  -2  -3  -1    4.12    0.17
  -2   3  -1    4.30    0.17
  -2   3  -1    4.24    0.16
   2   3   1    4.34    0.16
   2   3   1    4.15    0.16
  -2   3  -1    3.98    0.16
   2   3   1    4.00    0.17
  -3  -3  -1   42.20    1.07
  -3  -3  -1   42.27    1.07
  -3  -3  -1   41.18    1.05
  -3  -3  -1   41.57    1.07
   3   3   1   41.89    1.04
  -3   3  -1   42.33    1.07
  -3   3  -1   41.96    1.07
  -3   3  -1   41.53    1.05
   3   3   1   41.54    1.06
  -4  -3  -1    8.23    0.30
  -4  -3  -1    8.11    0.30
  -4  -3  -1    8.19    0.30
  -4  -3  -1    8.38    0.27
  -4   3  -1    8.48    0.29
  -4   3  -1    8.21    0.28
   4   3   1    8.10    0.26
   4   3   1    8.43    0.29
  -4   3  -1    7.50    0.29
  -5  -3  -1   26.78    0.71
  -5  -3  -1   25.63    0.73
  -5  -3  -1   26.06    0.73
  -5  -3  -1   24.66    0.72
   5   3   1   26.68    0.72
  -5   3  -1   25.54    0.71
  -5   3  -1   25.62    0.73
   5   3   1   25.41    0.68
  -5   3  -1   25.28    0.72
  -6  -3  -1   36.48    1.00
  -6  -3  -1   35.59    0.99
  -6  -3  -1   36.34    1.00
  -6  -3  -1   36.77    0.97
  -6   3  -1   36.47    1.00
  -6   3  -1   34.91    0.96
  -6   3  -1   36.56    0.98
   6   3   1   35.75    0.94
   6   3   1   35.96    0.98
  -7  -3  -1    7.79    0.34
  -7  -3  -1    7.38    0.31
   7  -3   1    7.69    0.31
  -7  -3  -1    7.89    0.34
  -7  -3  -1    8.28    0.36
  -7   3  -1    7.78    0.35
   7   3   1    7.07    0.32
  -7   3  -1    7.31    0.32
  -7   3  -1    7.56    0.32
   7   3   1    7.35    0.29
  -8  -3  -1    2.80    0.26
   8  -3   1    2.85    0.22
  -8  -3  -1    2.76    0.23
  -8  -3  -1    2.69    0.20
  -8  -3  -1    2.67    0.24
  -8   3  -1    2.66    0.25
  -8   3  -1    2.89    0.21
   8   3   1    3.16    0.25
  -8   3  -1    2.83    0.23
   8   3   1    2.56    0.18
  -9  -3  -1   22.82    0.73
   9  -3   1   22.38    0.69
  -9  -3  -1   22.80    0.74
  -9  -3  -1   22.26    0.76
  -9  -3  -1   24.08    0.71
   9   3   1   23.37    0.74
  -9   3  -1   22.43    0.76
   9   3   1   23.51    0.67
  -9   3  -1   23.99    0.74
  -9   3  -1   23.68    0.75
  -9   3  -1   22.63    0.71
  10  -3   1   12.37    0.46
 -10  -3  -1   11.79    0.52
 -10  -3  -1   11.90    0.49
 -10  -3  -1   11.96    0.46
 -10  -3  -1   12.17    0.53
 -10   3  -1   11.39    0.52
  10   3   1   12.42    0.42
 -10   3  -1   11.16    0.49
  10   3   1   10.74    0.47
 -10   3  -1   11.55    0.47
 -10   3  -1   12.61    0.50
  11  -3   1    7.52    0.36
 -11  -3  -1    7.56    0.43
 -11  -3  -1    7.77    0.45
 -11  -3  -1    7.98    0.39
 -11  -3  -1    7.81    0.42
 -11   3  -1    7.74    0.45
 -11   3  -1    7.84    0.40
  11   3   1    7.04    0.42
 -11   3  -1    8.30    0.42
  11   3   1    7.80    0.35
 -11   3  -1    7.41    0.41
 -12  -3  -1    1.92    0.26
  12  -3   1    2.65    0.26
 -12  -3  -1    2.48    0.31
 -12  -3  -1    2.05    0.29
 -12  -3  -1    1.80    0.31
 -12   3  -1    2.18    0.29
 -12   3  -1    2.74    0.29
 -12   3  -1    2.36    0.27
 -12   3  -1    1.97    0.31
 -12   3  -1    2.50    0.25
  12   3   1    2.50    0.23
  12   3   1    2.07    0.27
  13  -3   1    5.79    0.35
 -13  -3  -1    5.45    0.39
 -13  -3  -1    6.04    0.45
 -13  -3  -1    5.73    0.35
 -13  -3  -1    5.96    0.46
 -13   3  -1    6.02    0.37
 -13   3  -1    5.60    0.36
 -13   3  -1    5.41    0.44
 -13   3  -1    5.33    0.37
  13   3   1    6.28    0.40
  13   3   1    5.95    0.32
 -13   3  -1    6.02    0.41
 -14  -3  -1    1.01    0.28
  14  -3   1    1.16    0.22
 -14  -3  -1    1.07    0.31
 -14  -3  -1    0.72    0.27
 -14  -3  -1    1.29    0.25
  14   3   1    0.51    0.23
 -14   3  -1    1.06    0.22
 -14   3  -1    0.94    0.26
 -14   3  -1    1.25    0.26
 -14   3  -1    0.88    0.26
 -14   3  -1    1.00    0.30
 -15  -3  -1    3.87    0.47
 -15  -3  -1    4.66    0.42
 -15  -3  -1    4.84    0.48
 -15  -3  -1    4.77    0.33
 -15  -3  -1    4.63    0.39
 -15   3  -1    4.41    0.34
 -15   3  -1    4.45    0.50
 -15   3  -1    4.67    0.44
 -15   3  -1    4.79    0.41
 -15   3  -1    4.80    0.43
  15   3   1    5.76    0.47
 -16  -3  -1    5.04    0.40
 -16  -3  -1    5.41    0.57
 -16  -3  -1    4.56    0.40
 -16  -3  -1    5.04    0.48
 -16   3  -1    4.65    0.37
 -16   3  -1    5.00    0.52
 -16   3  -1    5.30    0.44
 -16   3  -1    5.09    0.47
 -16   3  -1    4.85    0.43
 -16   3  -1    5.15    0.43
 -17  -3  -1    0.45    0.35
 -17  -3  -1    0.75    0.31
 -17   3  -1    0.65    0.28
 -17   3  -1    0.14    0.33
 -17   3  -1    0.83    0.31
 -18  -3  -1   -0.10    0.29
 -18  -3  -1    0.34    0.37
 -18   3  -1    0.44    0.30
 -18   3  -1    0.56    0.38
 -19  -3  -1    1.41    0.37
 -19  -3  -1    1.82    0.46
 -19   3  -1    2.00    0.47
 -19   3  -1    2.11    0.40
 -20  -3  -1    1.68    0.52
 -20  -3  -1    1.11    0.42
 -20   3  -1    1.38    0.46
 -20   3  -1    1.22    0.41
 -20  -4   1    1.17    0.45
 -20   4   1    0.10    0.38
 -19  -4   1    0.18    0.39
 -19  -4   1   -0.06    0.30
 -19   4   1    0.66    0.41
 -18  -4   1    2.57    0.48
 -18  -4   1    2.60    0.42
 -18   4   1    1.64    0.44
 -18   4   1    2.35    0.39
 -17  -4   1    2.10    0.43
 -17  -4   1    2.53    0.39
 -17   4   1    1.81    0.41
 -17   4   1    1.71    0.33
 -16  -4   1    4.67    0.51
 -16  -4   1    5.17    0.47
 -16   4   1    5.46    0.47
 -16   4   1    4.16    0.49
 -16   4   1    5.29    0.43
 -15  -4   1    0.23    0.29
 -15  -4   1    0.01    0.24
 -15   4   1    0.16    0.28
 -15   4   1    0.33    0.21
 -15   4   1    0.34    0.26
  15   4  -1    0.17    0.21
 -14  -4   1    6.54    0.38
  14  -4  -1    6.18    0.47
 -14  -4   1    6.62    0.49
 -14  -4   1    6.32    0.46
 -14   4   1    6.38    0.32
 -14   4   1    6.72    0.49
 -14   4   1    6.37    0.40
  14   4  -1    5.59    0.41
 -14   4   1    6.30    0.44
 -13  -4   1    5.16    0.32
  13  -4  -1    4.73    0.32
 -13  -4   1    4.95    0.25
 -13  -4   1    5.08    0.40
 -13  -4   1    5.22    0.46
  13   4  -1    4.78    0.38
 -13   4   1    4.59    0.33
 -13   4   1    5.14    0.29
 -13   4   1    5.13    0.40
 -13   4   1    5.32    0.46
 -13   4   1    4.62    0.32
 -12  -4   1   10.24    0.50
  12  -4  -1    9.83    0.42
 -12  -4   1    9.65    0.36
 -12  -4   1    9.70    0.53
 -12  -4   1    9.99    0.41
 -12   4   1   10.06    0.46
 -12   4   1   10.56    0.40
 -12   4   1   10.62    0.43
 -12   4   1    9.83    0.46
 -12   4   1    9.30    0.52
  12   4  -1   10.40    0.46
 -11  -4   1    1.05    0.23
  11  -4  -1    1.00    0.18
 -11  -4   1    1.18    0.26
 -11  -4   1    1.14    0.18
 -11   4   1    0.52    0.23
  11   4  -1    0.73    0.19
 -11   4   1    1.14    0.19
 -11   4   1    1.07    0.17
 -11   4   1    0.90    0.22
 -11   4   1    1.08    0.22
 -11   4   1    1.17    0.18
  11   4  -1    1.11    0.14
 -10  -4   1   13.26    0.56
 -10  -4   1   12.77    0.51
 -10  -4   1   12.11    0.44
 -10   4   1   12.94    0.49
 -10   4   1   12.79    0.55
 -10   4   1   13.70    0.47
 -10   4   1   12.90    0.50
  10   4  -1   12.75    0.41
  10   4  -1   12.83    0.48
 -10   4   1   13.02    0.49
 -10   4   1   13.27    0.45
  -9  -4   1    0.40    0.13
  -9  -4   1    0.26    0.16
  -9  -4   1    0.42    0.19
   9   4  -1    0.22    0.09
  -9   4   1    0.63    0.16
  -9   4   1    0.29    0.14
   9   4  -1    0.24    0.13
  -9   4   1    0.37    0.13
  -9   4   1    0.31    0.12
  -9   4   1    0.24    0.18
  -9   4   1    0.48    0.12
  -8  -4   1   22.99    0.66
  -8  -4   1   23.90    0.75
  -8  -4   1   23.09    0.71
  -8   4   1   22.76    0.66
   8   4  -1   23.16    0.62
  -8   4   1   23.84    0.75
  -8   4   1   23.30    0.66
  -8   4   1   23.05    0.69
  -8   4   1   22.79    0.69
   8   4  -1   24.63    0.69
  -8   4   1   23.15    0.70
  -7  -4   1    7.30    0.27
  -7  -4   1    6.87    0.34
  -7  -4   1    7.12    0.31
  -7   4   1    6.81    0.29
  -7   4   1    7.26    0.34
  -7   4   1    7.46    0.28
  -7   4   1    7.81    0.31
   7   4  -1    7.15    0.23
  -7   4   1    7.17    0.27
   7   4  -1    6.84    0.28
  -6  -4   1   13.68    0.44
  -6  -4   1   13.66    0.40
  -6  -4   1   12.96    0.47
  -6   4   1   13.56    0.42
   6   4  -1   13.60    0.42
  -6   4   1   14.00    0.44
   6   4  -1   13.42    0.37
  -6   4   1   13.77    0.45
  -6   4   1   13.57    0.48
  -6   4   1   13.40    0.41
  -5  -4   1   93.26    2.28
  -5  -4   1   92.71    2.26
  -5  -4   1   90.82    2.21
  -5   4   1   90.96    2.28
  -5   4   1   91.58    2.21
  -5   4   1   90.38    2.25
   5   4  -1   92.03    2.19
  -5   4   1   91.76    2.25
  -5   4   1   89.01    2.23
   5   4  -1   86.35    2.22
  -4  -4   1   13.03    0.39
  -4  -4   1   13.17    0.35
  -4  -4   1   12.52    0.39
  -4  -4   1   13.24    0.42
  -4   4   1   13.32    0.40
   4   4  -1   13.24    0.37
  -4   4   1   12.93    0.38
  -4   4   1   13.33    0.36
  -4   4   1   12.56    0.41
   4   4  -1   13.46    0.33
  -3  -4   1   26.57    0.72
  -3  -4   1   27.37    0.67
  -3  -4   1   27.48    0.68
  -3  -4   1   27.90    0.71
  -3  -4   1   27.44    0.67
   3   4  -1   27.09    0.65
  -3   4   1   26.66    0.70
  -3   4   1   26.91    0.71
   3   4  -1   26.35    0.69
  -3   4   1   27.49    0.67
  -2  -4   1   93.16    2.25
  -2  -4   1   94.33    2.23
  -2  -4   1   93.44    2.24
  -2  -4   1   93.23    2.23
  -2  -4   1   95.90    2.28
  -2  -4   1   93.66    2.27
  -2   4   1   93.22    2.28
   2   4  -1   91.17    2.25
  -2   4   1   92.74    2.27
   2   4  -1   95.76    2.23
  -2   4   1   92.85    2.26
  -2   4   1   95.53    2.24
  -1  -4   1  152.11    3.63
   1  -4  -1  149.16    3.65
  -1  -4   1  153.28    3.63
  -1  -4   1  153.06    3.62
  -1   4   1  145.68    3.62
   1   4  -1  149.94    3.66
  -1   4   1  150.30    3.63
   1   4  -1  154.80    3.64
  -1   4   1  153.80    3.63
   0  -4  -1    4.76    0.16
   0  -4  -1    4.72    0.15
   0  -4   1    4.79    0.16
   0   4   1    5.06    0.16
   0   4  -1    5.02    0.16
   0   4  -1    4.83    0.15
   0   4   1    4.78    0.17
   0   4   1    4.70    0.16
  -1  -4  -1  153.94    3.68
  -1  -4  -1  153.85    3.68
   1   4   1  152.73    3.68
  -1   4  -1  152.05    3.68
  -1   4  -1  154.52    3.68
  -1   4  -1  155.55    3.68
   1   4   1  149.66    3.68
   1   4   1  155.85    3.68
  -2  -4  -1   94.92    2.29
  -2  -4  -1   92.65    2.28
  -2  -4  -1   95.08    2.29
  -2  -4  -1   92.43    2.29
   2   4   1   96.06    2.27
  -2   4  -1   93.27    2.29
  -2   4  -1   93.33    2.28
   2   4   1   93.67    2.28
   2   4   1   94.84    2.29
  -2   4  -1   93.65    2.28
  -3  -4  -1   27.15    0.74
  -3  -4  -1   27.47    0.74
  -3  -4  -1   27.80    0.72
  -3  -4  -1   27.96    0.74
  -3   4  -1   27.80    0.72
   3   4   1   27.84    0.73
  -3   4  -1   28.20    0.74
  -3   4  -1   27.62    0.74
   3   4   1   27.87    0.71
  -4  -4  -1   12.98    0.41
  -4  -4  -1   12.58    0.38
  -4  -4  -1   12.99    0.41
  -4  -4  -1   12.93    0.41
  -4   4  -1   13.07    0.41
   4   4   1   13.23    0.37
  -4   4  -1   13.50    0.39
  -4   4  -1   13.42    0.41
   4   4   1   12.65    0.40
  -5  -4  -1   90.94    2.27
  -5  -4  -1   91.38    2.27
  -5  -4  -1   92.17    2.28
  -5  -4  -1   91.26    2.24
  -5   4  -1   88.28    2.24
   5   4   1   92.38    2.26
   5   4   1   91.55    2.23
  -5   4  -1   89.62    2.27
  -5   4  -1   90.85    2.27
  -6  -4  -1   13.55    0.43
  -6  -4  -1   13.24    0.46
  -6  -4  -1   13.48    0.46
  -6  -4  -1   13.96    0.47
   6   4   1   13.03    0.41
  -6   4  -1   13.00    0.43
  -6   4  -1   13.51    0.45
   6   4   1   13.52    0.44
  -6   4  -1   14.08    0.47
  -7  -4  -1    7.02    0.29
  -7  -4  -1    7.10    0.34
  -7  -4  -1    7.84    0.35
  -7  -4  -1    7.44    0.33
  -7   4  -1    7.21    0.32
   7   4   1    7.18    0.27
   7   4   1    7.24    0.31
  -7   4  -1    7.27    0.34
  -7   4  -1    7.21    0.31
  -8  -4  -1   23.75    0.75
   8  -4   1   22.16    0.69
  -8  -4  -1   24.45    0.74
  -8  -4  -1   23.82    0.70
  -8  -4  -1   23.85    0.75
   8   4   1   23.80    0.67
   8   4   1   24.39    0.73
  -8   4  -1   23.39    0.70
  -8   4  -1   22.61    0.72
  -8   4  -1   23.94    0.76
  -9  -4  -1    0.63    0.19
  -9  -4  -1    0.49    0.17
   9  -4   1    0.34    0.15
  -9  -4  -1    0.05    0.12
  -9  -4  -1    0.51    0.18
   9   4   1    0.47    0.12
  -9   4  -1    0.62    0.18
  -9   4  -1    0.38    0.18
   9   4   1    0.03    0.16
  -9   4  -1    0.50    0.16
 -10  -4  -1   13.76    0.54
 -10  -4  -1   12.89    0.53
 -10  -4  -1   11.43    0.53
 -10  -4  -1   13.58    0.49
  10  -4   1   13.53    0.49
  10   4   1   13.22    0.45
 -10   4  -1   12.81    0.48
 -10   4  -1   12.76    0.51
  10   4   1   11.92    0.51
 -10   4  -1   11.83    0.54
 -10   4  -1   13.59    0.54
 -11  -4  -1    0.91    0.23
 -11  -4  -1    1.33    0.25
 -11  -4  -1    1.23    0.21
 -11  -4  -1    0.66    0.24
  11  -4   1    1.41    0.21
  11   4   1    1.14    0.17
 -11   4  -1    1.45    0.27
 -11   4  -1    0.93    0.24
 -11   4  -1    1.21    0.21
 -11   4  -1    0.92    0.20
 -11   4  -1    1.05    0.21
  11   4   1    0.79    0.23
 -12  -4  -1    9.21    0.45
  12  -4   1   10.43    0.45
 -12  -4  -1   10.20    0.49
 -12  -4  -1   10.10    0.53
 -12  -4  -1   10.38    0.50
 -12   4  -1    9.99    0.53
 -12   4  -1    9.77    0.44
 -12   4  -1   10.41    0.50
  12   4   1   10.49    0.41
 -12   4  -1   10.04    0.45
 -12   4  -1   10.16    0.49
  12   4   1    9.96    0.49
 -13  -4  -1    5.01    0.40
 -13  -4  -1    4.48    0.44
 -13  -4  -1    5.42    0.41
 -13  -4  -1    4.61    0.34
  13  -4   1    4.96    0.34
 -13   4  -1    5.27    0.43
  13   4   1    4.88    0.40
  13   4   1    4.71    0.29
 -13   4  -1    4.79    0.35
 -13   4  -1    4.86    0.36
 -13   4  -1    5.19    0.37
 -13   4  -1    5.07    0.45
 -14  -4  -1    6.91    0.47
 -14  -4  -1    6.99    0.50
 -14  -4  -1    6.38    0.41
  14  -4   1    6.94    0.39
 -14  -4  -1    7.23    0.51
 -14   4  -1    6.53    0.42
 -14   4  -1    6.29    0.42
 -14   4  -1    6.32    0.44
  14   4   1    6.60    0.46
 -14   4  -1    6.63    0.50
 -14   4  -1    6.46    0.39
 -15  -4  -1   -0.02    0.28
  15  -4   1   -0.31    0.17
 -15  -4  -1   -0.17    0.28
 -15  -4  -1   -0.27    0.19
 -15   4  -1   -0.16    0.22
 -15   4  -1    0.32    0.23
 -15   4  -1    0.05    0.24
  15   4   1    0.22    0.24
 -15   4  -1    0.22    0.19
 -15   4  -1   -0.15    0.27
 -16  -4  -1    5.98    0.48
 -16  -4  -1    4.23    0.50
 -16  -4  -1    5.67    0.41
 -16   4  -1    5.28    0.48
 -16   4  -1    4.61    0.36
 -16   4  -1    5.48    0.45
 -16   4  -1    5.51    0.54
 -16   4  -1    5.61    0.46
  16   4   1    5.79    0.49
 -16   4  -1    5.08    0.44
 -17  -4  -1    2.06    0.46
 -17  -4  -1    2.17    0.38
 -17   4  -1    1.99    0.35
 -17   4  -1    2.84    0.47
 -17   4  -1    1.29    0.36
 -18  -4  -1    1.94    0.42
 -18  -4  -1    1.62    0.48
 -18   4  -1    2.45    0.46
 -18   4  -1    2.59    0.45
 -19  -4  -1    0.14    0.38
 -19  -4  -1    0.27    0.35
 -19   4  -1    0.39    0.35
 -19   4  -1    0.61    0.39
 -20  -4  -1    0.38    0.38
 -20  -4  -1    0.11    0.39
 -20   4  -1   -0.56    0.27
 -20   4  -1    0.05    0.39
 -20  -5   1    1.93    0.50
 -20   5   1    2.31    0.51
 -19  -5   1    1.08    0.48
 -19  -5   1    1.00    0.36
 -19   5   1    1.21    0.44
 -18  -5   1    1.55    0.39
 -18  -5   1    1.93    0.48
 -18   5   1    2.70    0.40
 -18   5   1    1.27    0.42
 -17  -5   1    1.81    0.35
 -17  -5   1    2.09    0.43
 -17   5   1    2.09    0.36
 -17   5   1    1.64    0.41
 -16  -5   1   26.24    0.98
 -16  -5   1   25.35    1.04
 -16   5   1   25.81    0.95
 -16   5   1   25.86    0.92
 -16   5   1   25.21    1.04
 -15  -5   1    1.93    0.32
 -15  -5   1    1.83    0.37
 -15   5   1    1.86    0.32
 -15   5   1    1.31    0.34
 -15   5   1    1.69    0.27
  15   5  -1    1.54    0.29
  14  -5  -1    7.38    0.39
 -14  -5   1    6.87    0.51
 -14  -5   1    6.77    0.38
 -14  -5   1    6.59    0.44
 -14   5   1    6.43    0.42
 -14   5   1    7.02    0.42
  14   5  -1    6.50    0.43
 -14   5   1    7.03    0.34
 -14   5   1    6.24    0.49
 -13  -5   1   33.09    0.91
 -13  -5   1   33.86    1.14
 -13  -5   1   33.60    0.99
  13  -5  -1   35.13    1.00
 -13  -5   1   33.12    1.07
  13   5  -1   34.30    1.05
 -13   5   1   32.99    0.95
 -13   5   1   33.14    1.00
 -13   5   1   32.64    1.02
 -13   5   1   32.17    1.13
 -13   5   1   33.29    1.06
  12  -5  -1    1.80    0.22
 -12  -5   1    1.59    0.16
 -12  -5   1    2.03    0.28
 -12  -5   1    1.86    0.22
 -12  -5   1    1.56    0.29
 -12   5   1    2.02    0.20
 -12   5   1    1.88    0.31
 -12   5   1    1.45    0.20
 -12   5   1    1.89    0.24
  12   5  -1    1.98    0.25
 -12   5   1    2.04    0.27
 -11  -5   1    5.90    0.30
 -11  -5   1    5.31    0.35
 -11  -5   1    5.90    0.40
 -11   5   1    4.96    0.32
 -11   5   1    5.59    0.30
  11   5  -1    5.32    0.33
 -11   5   1    5.30    0.29
 -11   5   1    4.64    0.38
 -11   5   1    5.38    0.34
  11   5  -1    5.93    0.24
 -10  -5   1    1.09    0.22
 -10  -5   1    1.23    0.17
 -10  -5   1    1.16    0.24
 -10   5   1    1.30    0.24
 -10   5   1    1.18    0.18
 -10   5   1    1.05    0.21
  10   5  -1    1.34    0.13
 -10   5   1    1.26    0.17
  10   5  -1    1.08    0.19
 -10   5   1    1.71    0.22
  -9  -5   1   24.23    0.70
  -9  -5   1   25.28    0.81
  -9  -5   1   24.91    0.76
  -9   5   1   24.98    0.71
  -9   5   1   24.69    0.81
  -9   5   1   23.66    0.74
  -9   5   1   23.87    0.74
   9   5  -1   24.01    0.66
  -9   5   1   23.86    0.71
  -9   5   1   23.83    0.74
   9   5  -1   25.13    0.74
  -8  -5   1    1.85    0.15
  -8  -5   1    1.77    0.22
  -8  -5   1    1.96    0.21
  -8   5   1    1.64    0.22
   8   5  -1    2.03    0.18
  -8   5   1    1.87    0.19
  -8   5   1    1.91    0.16
  -8   5   1    2.10    0.17
  -8   5   1    2.09    0.21
   8   5  -1    1.86    0.12
  -7  -5   1   16.55    0.49
  -7  -5   1   16.92    0.54
  -7  -5   1   17.32    0.58
  -7   5   1   16.29    0.53
  -7   5   1   16.72    0.49
  -7   5   1   18.21    0.58
   7   5  -1   16.88    0.52
  -7   5   1   16.74    0.51
  -7   5   1   16.32    0.53
   7   5  -1   16.63    0.45
  -6  -5   1   29.50    0.83
  -6  -5   1   29.54    0.78
  -6  -5   1   29.82    0.86
   6   5  -1   30.07    0.75
  -6   5   1   29.64    0.78
   6   5  -1   30.49    0.81
  -6   5   1   30.14    0.86
  -6   5   1   30.73    0.81
  -6   5   1   29.28    0.83
  -5  -5   1   59.33    1.46
  -5  -5   1   59.22    1.51
  -5  -5   1   59.84    1.53
   5   5  -1   59.04    1.48
   5   5  -1   59.92    1.43
  -5   5   1   58.61    1.53
  -5   5   1   60.32    1.46
  -5   5   1   58.22    1.48
  -5   5   1   58.32    1.50
  -4  -5   1    3.20    0.19
  -4  -5   1    3.26    0.13
  -4  -5   1    3.92    0.18
   4   5  -1    3.01    0.15
  -4   5   1    3.33    0.13
   4   5  -1    3.35    0.11
  -4   5   1    3.66    0.16
  -4   5   1    2.98    0.17
  -4   5   1    3.27    0.19
  -3  -5   1   15.21    0.40
  -3  -5   1   16.12    0.42
  -3  -5   1   15.28    0.38
  -3  -5   1   15.68    0.46
  -3  -5   1   16.35    0.41
  -3  -5   1   15.44    0.44
   3   5  -1   15.81    0.42
   3   5  -1   15.02    0.38
  -3   5   1   15.26    0.40
  -3   5   1   15.62    0.46
  -3   5   1   16.16    0.43
  -3   5   1   15.62    0.45
  -2  -5   1   31.56    0.77
  -2  -5   1   33.37    0.83
  -2  -5   1   31.52    0.79
  -2  -5   1   31.74    0.77
  -2  -5   1   31.73    0.82
  -2  -5   1   31.39    0.77
  -2   5   1   31.98    0.82
  -2   5   1   31.39    0.82
   2   5  -1   31.76    0.77
  -2   5   1   32.10    0.77
  -2   5   1   32.02    0.81
   2   5  -1   31.98    0.80
   1  -5  -1  164.46    3.88
  -1  -5   1  162.37    3.89
  -1   5   1  161.73    3.90
  -1   5   1  165.44    3.89
   1   5  -1  157.34    3.88
   1   5  -1  162.42    3.91
   0  -5  -1    0.07    0.06
   0  -5   1    0.05    0.06
   0   5   1    0.11    0.07
   0   5  -1   -0.01    0.05
   0   5  -1    0.00    0.06
   0   5   1    0.05    0.06
   0   5   1    0.13    0.07
  -1  -5  -1  165.36    3.97
  -1  -5  -1  166.96    3.97
  -1   5  -1  161.29    3.97
   1   5   1  164.74    3.96
  -1   5  -1  162.07    3.97
   1   5   1  171.98    3.98
  -1   5  -1  165.66    3.97
  -2  -5  -1   31.41    0.83
  -2  -5  -1   31.83    0.82
  -2  -5  -1   33.12    0.83
   2   5   1   32.30    0.81
  -2   5  -1   31.88    0.83
   2   5   1   31.20    0.81
  -2   5  -1   31.86    0.83
  -2   5  -1   32.12    0.82
   2   5   1   33.35    0.83
  -3  -5  -1   15.57    0.44
  -3  -5  -1   16.53    0.46
  -3  -5  -1   15.61    0.46
  -3  -5  -1   15.50    0.46
  -3   5  -1   15.05    0.46
   3   5   1   15.57    0.43
   3   5   1   15.75    0.46
  -3   5  -1   15.32    0.44
  -3   5  -1   15.46    0.46
   3   5   1   16.49    0.44
  -4  -5  -1    3.05    0.18
  -4  -5  -1    3.84    0.19
  -4  -5  -1    3.10    0.16
  -4  -5  -1    3.27    0.19
  -4   5  -1    2.93    0.18
  -4   5  -1    2.87    0.18
   4   5   1    3.13    0.17
  -4   5  -1    3.02    0.16
   4   5   1    3.26    0.15
  -5  -5  -1   60.28    1.54
  -5  -5  -1   58.46    1.53
  -5  -5  -1   59.93    1.50
  -5  -5  -1   59.80    1.54
   5   5   1   58.83    1.48
  -5   5  -1   58.86    1.50
   5   5   1   61.99    1.53
  -5   5  -1   58.90    1.53
  -5   5  -1   59.56    1.54
  -6  -5  -1   30.70    0.87
  -6  -5  -1   30.93    0.86
  -6  -5  -1   30.07    0.86
  -6  -5  -1   30.55    0.82
   6   5   1   30.91    0.85
   6   5   1   29.95    0.80
  -6   5  -1   29.28    0.82
  -6   5  -1   29.21    0.86
  -6   5  -1   29.63    0.85
  -7  -5  -1   17.35    0.56
  -7  -5  -1   16.77    0.56
  -7  -5  -1   17.23    0.53
  -7  -5  -1   16.61    0.57
  -7   5  -1   16.50    0.53
  -7   5  -1   17.14    0.56
  -7   5  -1   16.92    0.57
   7   5   1   16.68    0.54
   7   5   1   16.66    0.50
  -8  -5  -1    1.74    0.17
  -8  -5  -1    1.69    0.21
  -8  -5  -1    1.79    0.22
  -8  -5  -1    1.84    0.21
   8   5   1    1.68    0.15
   8   5   1    1.96    0.21
  -8   5  -1    1.83    0.18
  -8   5  -1    2.01    0.23
  -8   5  -1    2.03    0.21
   9  -5   1   25.13    0.76
  -9  -5  -1   25.40    0.82
  -9  -5  -1   25.73    0.80
  -9  -5  -1   24.71    0.79
  -9  -5  -1   25.44    0.75
   9   5   1   24.40    0.71
  -9   5  -1   23.75    0.74
  -9   5  -1   24.26    0.81
  -9   5  -1   25.95    0.80
   9   5   1   25.05    0.78
  10  -5   1    1.40    0.21
 -10  -5  -1    1.47    0.20
 -10  -5  -1    1.60    0.26
 -10  -5  -1    1.47    0.24
 -10  -5  -1    1.28    0.22
 -10   5  -1    1.16    0.22
 -10   5  -1    1.22    0.20
  10   5   1    1.33    0.16
  10   5   1    1.51    0.23
 -10   5  -1    1.41    0.24
 -10   5  -1    1.48    0.21
 -10   5  -1    0.92    0.23
 -11  -5  -1    4.94    0.35
  11  -5   1    5.59    0.33
 -11  -5  -1    5.49    0.37
 -11  -5  -1    5.72    0.40
 -11  -5  -1    5.39    0.33
 -11   5  -1    5.53    0.40
 -11   5  -1    5.56    0.34
 -11   5  -1    5.94    0.36
  11   5   1    5.63    0.28
 -11   5  -1    5.42    0.33
  11   5   1    5.76    0.37
 -11   5  -1    6.08    0.37
 -12  -5  -1    2.21    0.31
 -12  -5  -1    1.59    0.29
 -12  -5  -1    1.84    0.27
 -12  -5  -1    2.40    0.26
  12  -5   1    1.61    0.23
 -12   5  -1    2.16    0.28
  12   5   1    2.50    0.29
 -12   5  -1    1.74    0.28
 -12   5  -1    1.87    0.24
  12   5   1    1.82    0.20
 -12   5  -1    1.60    0.28
 -12   5  -1    1.91    0.23
 -13  -5  -1   33.56    1.13
 -13  -5  -1   32.81    1.01
  13  -5   1   32.58    1.00
 -13  -5  -1   31.95    1.07
 -13  -5  -1   32.32    1.06
  13   5   1   33.49    1.07
 -13   5  -1   32.87    1.12
 -13   5  -1   32.68    1.06
 -13   5  -1   33.96    1.03
 -13   5  -1   32.65    1.06
 -13   5  -1   31.73    0.99
  14  -5   1    7.12    0.41
 -14  -5  -1    7.29    0.42
 -14  -5  -1    6.98    0.47
 -14  -5  -1    6.92    0.48
 -14  -5  -1    6.96    0.51
 -14   5  -1    6.54    0.46
 -14   5  -1    6.85    0.49
 -14   5  -1    7.29    0.41
 -14   5  -1    6.96    0.51
  14   5   1    6.49    0.46
 -14   5  -1    6.95    0.42
 -15  -5  -1    1.58    0.32
 -15  -5  -1    1.51    0.36
  15  -5   1    1.55    0.26
 -15  -5  -1    1.91    0.28
 -15   5  -1    1.33    0.27
  15   5   1    1.98    0.31
 -15   5  -1    1.92    0.32
 -15   5  -1    1.86    0.40
 -15   5  -1    1.43    0.30
 -15   5  -1    1.69    0.32
 -15   5  -1    1.51    0.25
 -16  -5  -1   25.84    1.04
 -16  -5  -1   24.84    0.97
 -16  -5  -1   23.87    1.17
 -16   5  -1   24.57    0.92
 -16   5  -1   26.98    0.86
 -16   5  -1   24.65    1.03
 -16   5  -1   25.36    1.01
 -16   5  -1   26.11    0.98
 -16   5  -1   24.02    0.92
  16   5   1   26.25    0.98
 -17  -5  -1    1.63    0.44
 -17  -5  -1    2.30    0.40
 -17   5  -1    3.00    0.43
 -17   5  -1    2.59    0.34
 -17   5  -1    2.41    0.47
 -18  -5  -1    1.60    0.41
 -18  -5  -1    1.73    0.48
 -18   5  -1    1.42    0.43
 -18   5  -1    1.99    0.39
 -19  -5  -1    1.22    0.41
 -19  -5  -1    1.40    0.48
 -19   5  -1    1.77    0.42
 -19   5  -1    2.19    0.48
 -20  -5  -1    1.77    0.52
 -20  -5  -1    1.89    0.44
 -20   5  -1    1.61    0.48
 -20   5  -1    2.07    0.44
 -20  -6   1    0.32    0.40
 -20   6   1    0.19    0.40
 -19  -6   1    1.40    0.39
 -19  -6   1    1.12    0.43
 -19   6   1    1.11    0.42
 -18  -6   1    7.28    0.66
 -18  -6   1    7.72    0.58
 -18   6   1    7.13    0.54
 -18   6   1    7.02    0.66
 -17  -6   1    6.38    0.49
 -17  -6   1    6.31    0.64
 -17   6   1    7.26    0.51
 -17   6   1    5.51    0.59
 -16  -6   1    1.20    0.31
 -16  -6   1    1.38    0.37
 -16   6   1    1.68    0.37
 -16   6   1    1.21    0.31
 -16   6   1    1.26    0.29
 -15  -6   1    0.44    0.30
 -15  -6   1    0.15    0.24
 -15   6   1    0.68    0.31
 -15   6   1    0.45    0.23
  15   6  -1    0.66    0.29
 -15   6   1    0.62    0.26
 -14  -6   1   10.33    0.63
  14  -6  -1    9.36    0.45
 -14  -6   1   10.49    0.55
 -14   6   1    9.77    0.50
 -14   6   1   10.31    0.53
 -14   6   1   10.56    0.60
 -14   6   1    9.16    0.40
  14   6  -1   10.21    0.51
  13  -6  -1    5.13    0.32
 -13  -6   1    5.07    0.31
 -13  -6   1    5.43    0.43
 -13  -6   1    4.71    0.44
 -13  -6   1    4.85    0.25
 -13   6   1    4.96    0.38
 -13   6   1    5.29    0.31
 -13   6   1    4.61    0.44
 -13   6   1    4.81    0.34
  13   6  -1    4.46    0.36
 -13   6   1    4.70    0.32
  12  -6  -1    3.06    0.27
 -12  -6   1    2.85    0.35
 -12  -6   1    3.16    0.26
 -12  -6   1    3.10    0.33
  12   6  -1    3.90    0.32
 -12   6   1    2.90    0.35
 -12   6   1    2.88    0.24
 -12   6   1    3.32    0.32
 -12   6   1    3.37    0.31
 -12   6   1    3.39    0.27
 -11  -6   1   22.77    0.84
 -11  -6   1   23.94    0.72
 -11  -6   1   23.82    0.79
  11   6  -1   24.14    0.70
 -11   6   1   23.36    0.76
 -11   6   1   23.70    0.78
 -11   6   1   23.93    0.72
  11   6  -1   23.70    0.76
 -11   6   1   23.11    0.84
 -11   6   1   23.25    0.73
 -10  -6   1    2.24    0.26
 -10  -6   1    1.61    0.18
 -10  -6   1    1.50    0.26
  10   6  -1    1.63    0.14
  10   6  -1    2.16    0.23
 -10   6   1    1.97    0.24
 -10   6   1    1.94    0.23
 -10   6   1    1.61    0.18
 -10   6   1    1.69    0.18
 -10   6   1    1.34    0.24
  -9  -6   1   16.43    0.62
  -9  -6   1   17.18    0.52
  -9  -6   1   16.60    0.59
  -9   6   1   16.97    0.53
  -9   6   1   16.50    0.57
   9   6  -1   16.55    0.55
  -9   6   1   16.38    0.52
  -9   6   1   16.91    0.62
   9   6  -1   16.71    0.47
  -8  -6   1   30.68    0.87
  -8  -6   1   29.48    0.80
  -8  -6   1   29.70    0.90
   8   6  -1   29.53    0.76
  -8   6   1   29.96    0.90
  -8   6   1   29.65    0.82
  -8   6   1   28.51    0.85
   8   6  -1   29.07    0.84
  -8   6   1   29.03    0.80
  -7  -6   1   11.86    0.37
  -7  -6   1   12.02    0.43
  -7  -6   1   11.57    0.45
  -7   6   1   12.15    0.43
   7   6  -1   11.83    0.33
  -7   6   1   11.79    0.45
  -7   6   1   11.90    0.39
  -7   6   1   11.77    0.37
   7   6  -1   11.31    0.40
  -6  -6   1   15.38    0.50
  -6  -6   1   15.19    0.44
  -6  -6   1   15.00    0.52
  -6   6   1   15.54    0.47
  -6   6   1   16.02    0.53
   6   6  -1   15.88    0.47
   6   6  -1   14.94    0.41
  -6   6   1   15.84    0.45
  -6   6   1   16.22    0.50
  -5  -6   1    0.19    0.12
  -5  -6   1    0.31    0.07
  -5  -6   1    0.35    0.12
  -5   6   1   -0.01    0.10
  -5   6   1    0.23    0.08
   5   6  -1    0.11    0.09
  -5   6   1    0.06    0.12
  -5   6   1    0.15    0.09
   5   6  -1    0.18    0.05
  -4  -6   1    2.16    0.10
  -4  -6   1    2.41    0.17
  -4  -6   1    2.33    0.16
   4   6  -1    2.27    0.13
  -4   6   1    2.07    0.16
   4   6  -1    2.22    0.08
  -4   6   1    2.23    0.14
  -4   6   1    2.27    0.17
  -4   6   1    2.02    0.11
  -3  -6   1    5.13    0.21
  -3  -6   1    4.90    0.21
  -3  -6   1    3.92    0.14
   3   6  -1    4.65    0.17
  -3   6   1    4.67    0.19
  -3   6   1    4.55    0.20
   3   6  -1    3.83    0.14
  -3   6   1    4.18    0.14
  -3   6   1    4.69    0.21
  -2  -6   1   28.57    0.75
   2   6  -1   28.74    0.71
  -2   6   1   28.33    0.75
  -2   6   1   28.41    0.74
   2   6  -1   28.79    0.73
  -2   6   1   29.16    0.70
   1  -6  -1   10.38    0.29
  -1   6   1    9.75    0.30
   1   6  -1    9.98    0.27
  -1   6   1    9.99    0.31
   0  -6  -1  220.09    5.37
   0  -6   1  224.82    5.34
   0   6   1  226.21    5.34
   0   6   1  214.13    5.34
   0   6  -1  224.73    5.34
   0   6  -1  228.54    5.33
   0   6   1  223.77    5.34
  -1  -6  -1    9.89    0.30
  -1  -6  -1    9.96    0.30
   1   6   1    9.91    0.30
  -1   6  -1   10.06    0.30
   1   6   1    9.98    0.29
  -1   6  -1    9.84    0.30
  -2  -6  -1   28.79    0.76
  -2  -6  -1   29.17    0.76
  -2  -6  -1   29.17    0.74
  -2   6  -1   28.79    0.76
  -2   6  -1   28.76    0.76
   2   6   1   29.53    0.74
   2   6   1   28.54    0.74
   2   6   1   28.48    0.75
  -2   6  -1   28.59    0.75
  -2   6  -1   28.40    0.74
  -3  -6  -1    4.09    0.21
  -3  -6  -1    4.35    0.20
  -3  -6  -1    4.54    0.19
  -3  -6  -1    4.33    0.20
   3   6   1    4.33    0.20
  -3   6  -1    4.64    0.21
   3   6   1    4.52    0.19
  -3   6  -1    4.70    0.19
   3   6   1    4.06    0.17
  -3   6  -1    4.34    0.20
  -4  -6  -1    1.92    0.17
  -4  -6  -1    2.21    0.17
  -4  -6  -1    2.03    0.13
  -4  -6  -1    2.06    0.17
   4   6   1    2.37    0.14
  -4   6  -1    2.12    0.13
  -4   6  -1    2.19    0.17
  -4   6  -1    2.23    0.17
   4   6   1    1.97    0.17
  -5  -6  -1    0.00    0.12
  -5  -6  -1    0.22    0.11
  -5  -6  -1    0.19    0.12
  -5  -6  -1    0.34    0.13
   5   6   1    0.25    0.12
  -5   6  -1    0.15    0.12
  -5   6  -1    0.13    0.10
  -5   6  -1    0.19    0.13
   5   6   1    0.22    0.08
  -6  -6  -1   16.11    0.53
  -6  -6  -1   16.49    0.53
  -6  -6  -1   15.28    0.52
  -6  -6  -1   16.05    0.48
   6   6   1   14.46    0.49
  -6   6  -1   15.57    0.48
   6   6   1   14.66    0.45
  -6   6  -1   15.60    0.52
  -6   6  -1   14.90    0.51
  -7  -6  -1   12.20    0.46
  -7  -6  -1   12.05    0.45
  -7  -6  -1   12.17    0.45
  -7  -6  -1   12.05    0.41
  -7   6  -1   12.11    0.46
  -7   6  -1   11.48    0.41
   7   6   1   12.53    0.43
  -7   6  -1   12.33    0.45
   7   6   1   12.04    0.38
  -8  -6  -1   29.91    0.84
  -8  -6  -1   30.06    0.89
  -8  -6  -1   30.17    0.91
  -8  -6  -1   29.24    0.89
  -8   6  -1   28.99    0.88
  -8   6  -1   29.59    0.90
   8   6   1   30.00    0.81
  -8   6  -1   29.69    0.84
   8   6   1   29.08    0.87
  -9  -6  -1   17.28    0.62
  -9  -6  -1   17.61    0.63
  -9  -6  -1   16.80    0.55
   9  -6   1   16.53    0.56
  -9  -6  -1   16.50    0.60
  -9   6  -1   16.51    0.57
   9   6   1   17.30    0.59
   9   6   1   17.05    0.52
  -9   6  -1   16.90    0.62
  -9   6  -1   16.64    0.56
  -9   6  -1   15.72    0.58
 -10  -6  -1    2.04    0.22
 -10  -6  -1    1.41    0.26
 -10  -6  -1    1.58    0.24
  10  -6   1    1.58    0.20
 -10  -6  -1    1.76    0.25
 -10   6  -1    1.76    0.22
  10   6   1    1.71    0.17
 -10   6  -1    1.79    0.26
 -10   6  -1    2.15    0.23
 -10   6  -1    1.53    0.22
  10   6   1    1.73    0.23
 -11  -6  -1   23.11    0.81
 -11  -6  -1   22.48    0.81
 -11  -6  -1   24.85    0.86
 -11  -6  -1   23.89    0.76
  11  -6   1   22.93    0.75
 -11   6  -1   25.01    0.81
 -11   6  -1   23.00    0.84
  11   6   1   24.22    0.71
  11   6   1   24.33    0.80
 -11   6  -1   23.65    0.76
 -11   6  -1   24.42    0.77
 -11   6  -1   24.05    0.80
  12  -6   1    2.57    0.26
 -12  -6  -1    3.43    0.30
 -12  -6  -1    3.38    0.37
 -12  -6  -1    3.20    0.35
 -12  -6  -1    3.65    0.36
  12   6   1    3.16    0.32
 -12   6  -1    3.56    0.30
 -12   6  -1    2.50    0.30
 -12   6  -1    3.56    0.30
 -12   6  -1    3.26    0.34
  12   6   1    2.99    0.24
 -12   6  -1    3.31    0.36
 -13  -6  -1    4.47    0.44
 -13  -6  -1    5.07    0.43
  13  -6   1    5.39    0.36
 -13  -6  -1    4.66    0.38
 -13  -6  -1    5.26    0.35
 -13   6  -1    4.82    0.37
 -13   6  -1    4.79    0.35
 -13   6  -1    4.41    0.34
 -13   6  -1    5.25    0.46
 -13   6  -1    6.00    0.43
  13   6   1    5.32    0.40
 -14  -6  -1   10.60    0.63
 -14  -6  -1    9.73    0.49
 -14  -6  -1    9.50    0.54
  14  -6   1    9.11    0.47
 -14   6  -1    8.99    0.52
 -14   6  -1   10.82    0.55
 -14   6  -1    9.96    0.58
  14   6   1   10.32    0.54
 -14   6  -1    9.61    0.47
 -14   6  -1    9.81    0.48
 -15  -6  -1    0.23    0.26
  15  -6   1    0.43    0.21
 -15  -6  -1    0.43    0.29
 -15  -6  -1    0.19    0.21
 -15   6  -1    0.27    0.23
 -15   6  -1   -0.07    0.22
 -15   6  -1    0.44    0.27
 -15   6  -1    0.59    0.34
  15   6   1    0.74    0.27
 -15   6  -1    0.53    0.26
 -15   6  -1    0.13    0.19
 -16  -6  -1    1.46    0.37
 -16  -6  -1    1.41    0.38
 -16   6  -1    1.38    0.29
  16   6   1    1.09    0.29
 -16   6  -1    0.74    0.32
 -16   6  -1    1.10    0.24
 -16   6  -1    0.97    0.36
 -17  -6  -1    7.42    0.67
 -17  -6  -1    5.89    0.56
  17   6   1    6.24    0.54
 -17   6  -1    6.31    0.49
 -17   6  -1    6.15    0.59
 -17   6  -1    6.28    0.50
 -18  -6  -1    7.38    0.68
 -18  -6  -1    7.69    0.59
 -18   6  -1    8.44    0.74
 -18   6  -1    7.85    0.63
 -18   6  -1    9.35    0.78
 -19  -6  -1    0.96    0.41
 -19  -6  -1    0.98    0.41
 -19   6  -1    0.63    0.34
 -19   6  -1    2.01    0.45
 -20  -6  -1    0.37    0.41
 -20  -6  -1    0.12    0.36
 -20   6  -1    0.19    0.35
 -20   6  -1    0.53    0.46
 -20  -7   1   -0.19    0.39
 -20   7   1   -0.46    0.35
 -19  -7   1    2.72    0.52
 -19  -7   1    3.28    0.49
 -19   7   1    3.99    0.58
 -18  -7   1    0.26    0.36
 -18  -7   1    0.03    0.26
 -18   7   1    0.64    0.41
 -17  -7   1    0.55    0.31
 -17  -7   1   -0.02    0.38
 -17   7   1    0.08    0.27
 -17   7   1   -0.36    0.30
 -16  -7   1    0.96    0.29
 -16  -7   1    0.24    0.32
 -16   7   1    0.83    0.25
 -16   7   1    1.11    0.36
 -16   7   1    0.86    0.29
 -15  -7   1    9.22    0.60
 -15  -7   1    9.45    0.56
 -15   7   1    8.97    0.59
 -15   7   1    9.02    0.50
 -15   7   1    8.91    0.50
  14  -7  -1    1.71    0.25
 -14  -7   1    1.57    0.29
 -14  -7   1    0.89    0.30
  14   7  -1    1.31    0.26
 -14   7   1    1.23    0.19
 -14   7   1    1.24    0.25
 -14   7   1    1.68    0.34
 -14   7   1    1.22    0.25
 -13  -7   1    2.73    0.32
  13  -7  -1    3.84    0.30
 -13  -7   1    2.94    0.37
 -13  -7   1    3.35    0.20
 -13  -7   1    3.34    0.27
 -13   7   1    3.16    0.25
 -13   7   1    3.38    0.32
  13   7  -1    3.30    0.32
 -13   7   1    3.61    0.39
 -13   7   1    2.68    0.29
 -13   7   1    2.96    0.27
 -12  -7   1    4.40    0.27
 -12  -7   1    4.46    0.38
 -12  -7   1    4.52    0.41
  12   7  -1    4.52    0.33
 -12   7   1    4.23    0.28
 -12   7   1    4.34    0.34
 -12   7   1    4.70    0.35
 -12   7   1    3.93    0.39
 -12   7   1    4.40    0.27
 -11  -7   1   49.05    1.38
 -11  -7   1   46.90    1.28
 -11  -7   1   48.24    1.42
 -11   7   1   46.01    1.29
 -11   7   1   48.78    1.35
 -11   7   1   46.10    1.41
  11   7  -1   46.68    1.33
 -11   7   1   48.80    1.29
 -11   7   1   48.09    1.35
 -10  -7   1    4.49    0.31
 -10  -7   1    4.37    0.37
 -10  -7   1    5.20    0.26
 -10   7   1    5.36    0.37
 -10   7   1    5.04    0.26
 -10   7   1    4.84    0.30
  10   7  -1    4.70    0.20
 -10   7   1    4.13    0.27
  10   7  -1    4.74    0.29
  -9  -7   1   33.36    0.95
  -9  -7   1   31.99    0.87
  -9  -7   1   31.05    0.98
  -9   7   1   31.15    0.89
  -9   7   1   31.60    0.98
   9   7  -1   30.73    0.91
  -9   7   1   31.52    0.87
  -9   7   1   30.91    0.92
   9   7  -1   31.76    0.82
  -8  -7   1    8.13    0.36
  -8  -7   1    8.52    0.40
  -8  -7   1    8.46    0.30
  -8   7   1    8.39    0.32
  -8   7   1    7.68    0.30
   8   7  -1    8.03    0.25
  -8   7   1    8.40    0.35
   8   7  -1    7.91    0.33
  -8   7   1    8.26    0.39
  -7  -7   1    0.71    0.11
  -7  -7   1    1.06    0.18
  -7  -7   1    0.89    0.16
   7   7  -1    1.22    0.15
  -7   7   1    1.28    0.14
  -7   7   1    1.04    0.12
  -7   7   1    0.82    0.17
   7   7  -1    0.68    0.08
  -7   7   1    1.17    0.16
  -6  -7   1   46.81    1.18
  -6  -7   1   47.21    1.27
  -6  -7   1   47.47    1.25
  -6   7   1   45.32    1.22
  -6   7   1   46.78    1.18
   6   7  -1   47.32    1.22
  -6   7   1   46.46    1.27
   6   7  -1   47.62    1.15
  -6   7   1   46.80    1.24
  -5  -7   1    6.93    0.22
  -5  -7   1    6.74    0.28
  -5  -7   1    6.55    0.30
  -5   7   1    6.72    0.30
   5   7  -1    6.57    0.19
   5   7  -1    6.54    0.25
  -5   7   1    6.59    0.22
  -5   7   1    5.95    0.26
  -5   7   1    6.79    0.28
  -4  -7   1    2.42    0.11
  -4  -7   1    2.38    0.19
  -4  -7   1    2.51    0.17
   4   7  -1    2.69    0.15
  -4   7   1    2.60    0.16
  -4   7   1    2.64    0.19
  -4   7   1    2.54    0.17
  -4   7   1    2.38    0.12
   4   7  -1    2.20    0.09
  -3  -7   1   22.61    0.62
  -3  -7   1   21.94    0.61
  -3  -7   1   22.07    0.56
  -3   7   1   21.92    0.62
  -3   7   1   21.81    0.61
   3   7  -1   21.59    0.55
  -3   7   1   21.58    0.55
  -3   7   1   22.33    0.60
   3   7  -1   22.51    0.59
  -2  -7   1    1.06    0.11
  -2   7   1    0.97    0.11
   2   7  -1    0.96    0.09
   2   7  -1    0.98    0.07
  -2   7   1    1.14    0.12
  -2   7   1    1.16    0.11
  -1  -7   1   42.84    1.07
   1  -7  -1   43.46    1.06
   1   7  -1   40.43    1.06
   1   7  -1   42.90    1.04
  -1   7   1   42.61    1.07
  -1   7   1   41.39    1.07
   0  -7   1    0.09    0.08
   0  -7  -1   -0.07    0.07
   0   7   1    0.00    0.07
   0   7   1    0.06    0.08
   0   7  -1    0.00    0.07
   0   7  -1    0.14    0.08
   0   7   1   -0.05    0.07
  -1  -7  -1   42.97    1.09
   1   7   1   42.85    1.09
   1   7   1   43.76    1.08
  -1   7  -1   42.56    1.09
  -1   7  -1   43.08    1.09
   1   7   1   43.61    1.09
  -2  -7  -1    1.06    0.10
  -2  -7  -1    1.03    0.12
  -2  -7  -1    0.99    0.12
  -2   7  -1    1.16    0.11
  -2   7  -1    1.02    0.12
   2   7   1    0.93    0.11
   2   7   1    1.03    0.10
   2   7   1    1.07    0.10
  -2   7  -1    1.12    0.11
  -2   7  -1    1.13    0.12
  -3  -7  -1   22.01    0.62
  -3  -7  -1   21.61    0.62
  -3  -7  -1   22.59    0.62
  -3  -7  -1   21.99    0.59
   3   7   1   23.09    0.61
   3   7   1   21.91    0.58
   3   7   1   22.03    0.59
  -3   7  -1   21.15    0.61
  -3   7  -1   21.45    0.59
  -3   7  -1   22.22    0.62
  -3   7  -1   21.54    0.62
  -4  -7  -1    2.79    0.19
  -4  -7  -1    2.53    0.19
  -4  -7  -1    2.81    0.16
  -4  -7  -1    2.56    0.19
   4   7   1    2.65    0.17
  -4   7  -1    2.70    0.16
  -4   7  -1    2.83    0.19
   4   7   1    2.26    0.14
   4   7   1    2.56    0.16
  -4   7  -1    3.00    0.19
  -4   7  -1    2.59    0.19
  -5  -7  -1    6.45    0.30
  -5  -7  -1    7.02    0.30
  -5  -7  -1    6.67    0.30
  -5  -7  -1    6.50    0.25
  -5   7  -1    6.13    0.28
  -5   7  -1    6.47    0.30
   5   7   1    6.78    0.29
   5   7   1    6.58    0.24
  -5   7  -1    6.85    0.30
  -5   7  -1    6.56    0.26
  -6  -7  -1   47.60    1.27
  -6  -7  -1   48.30    1.28
  -6  -7  -1   45.80    1.26
  -6  -7  -1   47.36    1.22
  -6   7  -1   46.39    1.26
   6   7   1   47.11    1.20
  -6   7  -1   47.39    1.27
  -6   7  -1   46.42    1.22
   6   7   1   46.07    1.25
  -6   7  -1   47.27    1.25
  -7  -7  -1    0.98    0.17
  -7  -7  -1    1.04    0.18
  -7  -7  -1    0.91    0.13
  -7  -7  -1    0.73    0.17
  -7   7  -1    1.08    0.15
  -7   7  -1    0.91    0.17
   7   7   1    0.78    0.15
  -7   7  -1    0.89    0.17
   7   7   1    0.96    0.12
  -7   7  -1    1.03    0.16
  -8  -7  -1    8.57    0.40
  -8  -7  -1    8.56    0.34
  -8  -7  -1    8.47    0.40
  -8  -7  -1    7.86    0.38
  -8   7  -1    8.11    0.34
   8   7   1    7.46    0.35
   8   7   1    8.35    0.30
  -8   7  -1    8.79    0.38
  -8   7  -1    8.30    0.40
  -8   7  -1    8.20    0.36
  -9  -7  -1   30.24    0.95
  -9  -7  -1   32.24    0.96
  -9  -7  -1   31.04    0.89
  -9  -7  -1   31.73    0.97
  -9   7  -1   31.24    0.94
  -9   7  -1   31.48    0.90
   9   7   1   31.64    0.86
   9   7   1   30.01    0.92
  -9   7  -1   32.20    0.97
  -9   7  -1   31.38    0.92
 -10  -7  -1    4.17    0.36
 -10  -7  -1    4.88    0.34
  10  -7   1    4.84    0.29
 -10  -7  -1    5.60    0.35
 -10  -7  -1    4.48    0.29
 -10   7  -1    5.58    0.32
 -10   7  -1    5.55    0.37
 -10   7  -1    4.97    0.30
  10   7   1    4.58    0.25
 -10   7  -1    5.44    0.34
  10   7   1    5.07    0.34
 -11  -7  -1   48.96    1.40
 -11  -7  -1   46.58    1.42
 -11  -7  -1   47.32    1.39
  11  -7   1   46.69    1.34
 -11  -7  -1   47.81    1.32
  11   7   1   49.04    1.28
  11   7   1   50.43    1.38
 -11   7  -1   47.00    1.33
 -11   7  -1   48.65    1.39
 -11   7  -1   46.11    1.34
 -11   7  -1   48.85    1.43
 -12  -7  -1    4.31    0.41
 -12  -7  -1    4.72    0.32
 -12  -7  -1    4.73    0.37
  12  -7   1    4.30    0.33
 -12  -7  -1    4.60    0.39
 -12   7  -1    4.59    0.35
  12   7   1    4.19    0.26
 -12   7  -1    3.90    0.39
 -12   7  -1    4.49    0.33
 -12   7  -1    4.71    0.33
  12   7   1    4.90    0.37
 -12   7  -1    4.87    0.40
 -13  -7  -1    3.54    0.39
 -13  -7  -1    2.61    0.36
 -13  -7  -1    4.04    0.31
  13  -7   1    3.44    0.32
 -13   7  -1    2.70    0.28
 -13   7  -1    2.30    0.35
 -13   7  -1    2.80    0.33
 -13   7  -1    3.58    0.37
 -13   7  -1    3.00    0.29
  13   7   1    2.91    0.33
 -14  -7  -1    1.26    0.24
 -14  -7  -1    1.27    0.29
  14  -7   1    1.74    0.27
 -14  -7  -1    1.26    0.32
 -14   7  -1    1.32    0.28
  14   7   1    1.40    0.27
 -14   7  -1    1.79    0.34
 -14   7  -1    1.17    0.27
 -14   7  -1    1.77    0.26
 -14   7  -1    1.24    0.25
 -14   7  -1    0.94    0.25
  15  -7   1    8.57    0.47
 -15  -7  -1    9.08    0.59
 -15  -7  -1    9.72    0.49
 -15  -7  -1    9.60    0.61
 -15   7  -1    8.32    0.57
 -15   7  -1    9.37    0.51
 -15   7  -1    8.65    0.53
  15   7   1    7.94    0.50
 -15   7  -1    9.11    0.52
 -15   7  -1    8.91    0.48
 -15   7  -1    9.12    0.47
 -16  -7  -1    0.88    0.34
 -16  -7  -1    0.71    0.35
 -16   7  -1    0.58    0.26
 -16   7  -1    0.75    0.34
 -16   7  -1    0.63    0.22
  16   7   1    0.54    0.28
 -16   7  -1    0.67    0.32
 -17  -7  -1    0.03    0.38
 -17  -7  -1    0.27    0.34
  17   7   1    0.98    0.32
 -17   7  -1    0.92    0.35
 -17   7  -1    0.31    0.34
 -17   7  -1    0.62    0.29
 -18  -7  -1   -0.02    0.33
 -18  -7  -1    0.12    0.37
 -18   7  -1    0.19    0.35
 -18   7  -1    0.10    0.26
 -18   7  -1   -0.14    0.26
 -19  -7  -1    3.79    0.55
 -19  -7  -1    3.99    0.53
 -19   7  -1    3.60    0.50
 -19   7  -1    3.58    0.54
 -20  -7  -1    0.42    0.41
 -20  -7  -1    0.15    0.30
 -20   7  -1    0.44    0.45
 -20   7  -1    0.10    0.37
 -20  -8   1    1.38    0.52
 -20   8   1    0.59    0.41
 -19  -8   1    1.11    0.35
 -19  -8   1    1.54    0.52
 -19   8   1    1.69    0.46
 -18  -8   1    9.75    0.66
 -18  -8   1   12.46    0.77
 -18   8   1   11.38    0.74
 -17  -8   1    0.28    0.38
 -17  -8   1   -0.26    0.28
 -17   8   1    0.35    0.28
 -17   8   1   -0.23    0.24
 -17   8   1    0.22    0.34
 -16  -8   1    5.99    0.47
 -16  -8   1    5.55    0.56
 -16   8   1    6.15    0.57
 -16   8   1    6.32    0.48
 -16   8   1    6.24    0.50
 -15  -8   1    0.13    0.27
 -15  -8   1    0.71    0.31
 -15   8   1   -0.08    0.24
 -15   8   1    0.39    0.30
 -15   8   1    0.53    0.22
  14  -8  -1    3.26    0.32
 -14  -8   1    3.11    0.40
 -14  -8   1    3.88    0.41
 -14   8   1    2.96    0.26
 -14   8   1    2.83    0.34
 -14   8   1    2.48    0.37
  14   8  -1    2.94    0.34
 -14   8   1    2.08    0.30
 -13  -8   1    5.54    0.45
  13  -8  -1    5.18    0.34
 -13  -8   1    4.88    0.27
 -13  -8   1    4.85    0.39
 -13  -8   1    5.26    0.31
 -13   8   1    5.05    0.31
 -13   8   1    4.70    0.37
 -13   8   1    5.17    0.36
  13   8  -1    5.15    0.37
 -13   8   1    5.35    0.32
 -13   8   1    5.79    0.46
 -12  -8   1   10.33    0.55
 -12  -8   1   10.42    0.41
 -12  -8   1    9.13    0.50
  12   8  -1    9.93    0.47
 -12   8   1   10.77    0.42
 -12   8   1    9.68    0.53
 -12   8   1   10.75    0.49
 -12   8   1    9.44    0.41
 -12   8   1    9.73    0.46
 -11  -8   1    2.62    0.32
 -11  -8   1    2.67    0.30
 -11  -8   1    2.49    0.22
 -11   8   1    2.26    0.22
  11   8  -1    2.71    0.27
 -11   8   1    2.44    0.32
 -11   8   1    2.25    0.26
 -11   8   1    2.81    0.23
 -11   8   1    2.52    0.28
 -10  -8   1    1.45    0.23
 -10  -8   1    1.42    0.17
 -10  -8   1    1.53    0.26
  10   8  -1    1.49    0.21
 -10   8   1    1.78    0.27
 -10   8   1    1.34    0.17
  10   8  -1    1.47    0.12
 -10   8   1    1.55    0.21
 -10   8   1    1.69    0.19
  -9  -8   1    8.28    0.41
  -9  -8   1    8.66    0.32
  -9  -8   1    8.33    0.43
   9   8  -1    8.13    0.27
  -9   8   1    8.12    0.42
   9   8  -1    8.58    0.37
  -9   8   1    8.80    0.35
  -9   8   1    7.82    0.37
  -9   8   1    8.82    0.32
  -8  -8   1   10.11    0.41
  -8  -8   1   10.28    0.44
  -8  -8   1    9.93    0.34
  -8   8   1    9.92    0.34
  -8   8   1    9.60    0.39
   8   8  -1   10.05    0.29
   8   8  -1    9.25    0.38
  -8   8   1    9.72    0.37
  -8   8   1    9.74    0.43
  -7  -8   1    7.42    0.36
  -7  -8   1    7.09    0.32
  -7  -8   1    7.29    0.26
  -7   8   1    6.68    0.29
  -7   8   1    7.36    0.26
  -7   8   1    7.64    0.32
  -7   8   1    7.41    0.35
   7   8  -1    7.02    0.29
   7   8  -1    7.11    0.22
  -6  -8   1   13.88    0.48
  -6  -8   1   13.65    0.40
  -6  -8   1   14.01    0.49
   6   8  -1   13.90    0.44
  -6   8   1   13.63    0.44
  -6   8   1   14.45    0.40
  -6   8   1   13.57    0.49
  -6   8   1   13.39    0.46
   6   8  -1   13.70    0.37
  -5  -8   1    0.11    0.07
  -5  -8   1    0.08    0.13
  -5  -8   1   -0.07    0.12
  -5   8   1    0.13    0.12
   5   8  -1    0.07    0.05
  -5   8   1    0.18    0.11
  -5   8   1    0.06    0.07
  -5   8   1    0.22    0.13
   5   8  -1    0.06    0.09
  -4  -8   1  118.41    2.85
  -4  -8   1  117.22    2.91
  -4  -8   1  119.09    2.93
  -4   8   1  116.48    2.92
  -4   8   1  119.07    2.84
   4   8  -1  115.88    2.88
  -4   8   1  117.45    2.91
  -4   8   1  122.36    2.90
   4   8  -1  117.73    2.83
   4   8  -1  118.89    2.84
  -3  -8   1    0.83    0.12
  -3  -8   1    0.44    0.06
   3   8  -1    0.53    0.07
   3   8  -1    0.72    0.10
  -3   8   1    0.61    0.10
  -3   8   1    0.55    0.06
  -3   8   1    0.83    0.12
  -3   8   1    0.74    0.11
  -2  -8   1  104.09    2.54
  -2   8   1  104.58    2.54
  -2   8   1  100.59    2.53
  -2   8   1  104.93    2.54
   2   8  -1  102.79    2.52
   2   8  -1  105.06    2.50
  -1  -8   1   32.40    0.86
   1  -8  -1   32.84    0.84
  -1   8   1   31.76    0.85
   1   8  -1   34.21    0.84
  -1   8   1   32.75    0.85
   1   8  -1   32.44    0.82
   0  -8   1    0.06    0.08
   0  -8  -1   -0.03    0.08
   0   8  -1    0.06    0.07
   0   8  -1    0.04    0.07
   0   8   1   -0.13    0.07
   0   8   1   -0.01    0.08
  -1  -8  -1   33.63    0.85
   1   8   1   32.21    0.84
  -1   8  -1   32.64    0.84
   1   8   1   32.22    0.85
   1   8   1   32.92    0.84
  -1   8  -1   31.86    0.85
  -2  -8  -1  104.73    2.58
  -2   8  -1  106.53    2.58
  -2   8  -1  102.17    2.57
   2   8   1  104.94    2.57
  -2   8  -1  105.97    2.58
  -2   8  -1  110.12    2.58
  -2   8  -1  104.08    2.56
   2   8   1  104.42    2.56
   2   8   1  103.48    2.55
  -3  -8  -1    0.55    0.11
  -3  -8  -1    0.45    0.12
  -3  -8  -1    0.54    0.09
  -3   8  -1    0.72    0.11
   3   8   1    0.66    0.12
  -3   8  -1    0.67    0.10
  -3   8  -1    0.40    0.11
  -3   8  -1    0.57    0.12
   3   8   1    0.63    0.10
   3   8   1    0.38    0.08
  -4  -8  -1  116.04    2.88
  -4  -8  -1  115.28    2.92
  -4  -8  -1  120.95    2.93
  -4  -8  -1  120.75    2.93
   4   8   1  118.83    2.87
  -4   8  -1  121.99    2.91
  -4   8  -1  118.70    2.92
   4   8   1  112.80    2.90
   4   8   1  118.71    2.88
  -4   8  -1  119.04    2.92
  -4   8  -1  117.70    2.88
  -5  -8  -1    0.12    0.13
  -5  -8  -1    0.02    0.09
  -5  -8  -1   -0.04    0.12
  -5  -8  -1    0.34    0.14
   5   8   1   -0.05    0.10
  -5   8  -1    0.04    0.11
  -5   8  -1    0.11    0.11
  -5   8  -1   -0.04    0.11
   5   8   1    0.06    0.08
  -5   8  -1    0.13    0.11
  -6  -8  -1   13.46    0.43
  -6  -8  -1   13.81    0.48
  -6  -8  -1   13.32    0.48
  -6  -8  -1   13.85    0.49
  -6   8  -1   13.55    0.48
   6   8   1   13.02    0.46
  -6   8  -1   14.01    0.48
   6   8   1   14.07    0.42
  -6   8  -1   14.17    0.44
  -6   8  -1   14.26    0.47
  -7  -8  -1    6.81    0.35
  -7  -8  -1    7.04    0.34
  -7  -8  -1    6.94    0.34
  -7  -8  -1    7.60    0.30
  -7   8  -1    7.05    0.30
  -7   8  -1    7.44    0.33
   7   8   1    7.59    0.33
  -7   8  -1    7.00    0.34
   7   8   1    7.22    0.27
  -7   8  -1    7.68    0.36
  -8  -8  -1   10.09    0.43
  -8  -8  -1   10.35    0.38
  -8  -8  -1   10.63    0.45
  -8  -8  -1   10.08    0.44
  -8   8  -1    9.69    0.43
   8   8   1    9.58    0.34
  -8   8  -1    9.62    0.39
  -8   8  -1    9.95    0.38
   8   8   1   10.25    0.42
  -8   8  -1   10.54    0.43
  -9  -8  -1    8.29    0.43
  -9  -8  -1    8.53    0.35
  -9  -8  -1    8.58    0.43
  -9  -8  -1    8.16    0.41
   9   8   1    8.71    0.32
  -9   8  -1    8.33    0.37
  -9   8  -1    8.21    0.42
  -9   8  -1    8.20    0.40
   9   8   1    8.54    0.38
  -9   8  -1    8.00    0.36
 -10  -8  -1    1.76    0.27
 -10  -8  -1    1.94    0.26
 -10  -8  -1    1.76    0.20
 -10  -8  -1    0.82    0.23
 -10   8  -1    1.37    0.23
 -10   8  -1    1.39    0.25
 -10   8  -1    1.81    0.21
  10   8   1    1.49    0.22
 -10   8  -1    1.46    0.22
  10   8   1    1.22    0.16
 -11  -8  -1    2.11    0.29
 -11  -8  -1    2.31    0.25
 -11  -8  -1    2.18    0.29
 -11  -8  -1    2.34    0.31
  11  -8   1    2.95    0.29
 -11   8  -1    2.31    0.26
  11   8   1    2.25    0.20
  11   8   1    2.66    0.28
 -11   8  -1    3.02    0.28
 -11   8  -1    2.59    0.29
 -11   8  -1    2.64    0.32
 -12  -8  -1   10.55    0.55
 -12  -8  -1   10.15    0.51
 -12  -8  -1   10.61    0.45
  12  -8   1    9.80    0.47
 -12  -8  -1    9.94    0.51
 -12   8  -1   10.58    0.54
  12   8   1   10.16    0.48
 -12   8  -1   10.49    0.47
 -12   8  -1    9.94    0.50
 -12   8  -1    9.25    0.44
  12   8   1   10.01    0.40
 -12   8  -1    9.32    0.49
 -13  -8  -1    4.98    0.35
 -13  -8  -1    5.46    0.42
  13  -8   1    4.91    0.34
 -13  -8  -1    5.19    0.46
 -13   8  -1    5.99    0.37
 -13   8  -1    5.77    0.44
 -13   8  -1    4.77    0.35
  13   8   1    5.19    0.38
 -13   8  -1    5.19    0.39
 -13   8  -1    5.66    0.45
 -13   8  -1    5.12    0.41
 -14  -8  -1    2.47    0.36
  14  -8   1    3.25    0.33
 -14  -8  -1    2.47    0.38
 -14  -8  -1    3.11    0.31
 -14   8  -1    2.85    0.34
 -14   8  -1    3.21    0.37
 -14   8  -1    2.82    0.35
 -14   8  -1    3.24    0.32
 -14   8  -1    2.81    0.31
  14   8   1    2.29    0.32
 -14   8  -1    3.25    0.40
 -15  -8  -1   -0.03    0.20
 -15  -8  -1    0.20    0.30
  15  -8   1   -0.06    0.20
 -15  -8  -1    0.07    0.28
 -15   8  -1    0.33    0.20
 -15   8  -1    0.30    0.23
 -15   8  -1   -0.04    0.21
 -15   8  -1    0.40    0.26
 -15   8  -1    0.33    0.29
  15   8   1    0.30    0.25
  16  -8   1    6.14    0.53
 -16  -8  -1    5.73    0.56
 -16  -8  -1    6.21    0.55
 -16   8  -1    5.70    0.56
  16   8   1    5.99    0.50
 -16   8  -1    6.14    0.45
 -16   8  -1    6.08    0.40
 -16   8  -1    5.74    0.50
 -17  -8  -1    0.00    0.32
 -17  -8  -1   -0.17    0.37
 -17   8  -1   -0.31    0.29
  17   8   1    0.56    0.30
 -17   8  -1   -0.02    0.26
 -17   8  -1    0.58    0.36
 -18  -8  -1   11.16    0.74
 -18  -8  -1   10.76    0.70
 -18   8  -1    9.69    0.69
 -18   8  -1    9.95    0.62
 -18   8  -1    9.68    0.65
 -19  -8  -1    2.20    0.52
 -19  -8  -1    2.03    0.43
 -19   8  -1    1.87    0.43
 -19   8  -1    1.71    0.49
 -20  -8  -1    0.75    0.44
 -20  -8  -1    1.51    0.43
 -20   8  -1    1.23    0.44
 -20  -9   1    0.51    0.44
 -20   9   1    0.06    0.39
 -19  -9   1    4.05    0.59
 -19  -9   1    4.85    0.54
 -19   9   1    4.19    0.59
 -18  -9   1    0.64    0.40
 -18  -9   1    0.07    0.31
 -18   9   1    0.40    0.38
 -17  -9   1    0.37    0.33
 -17  -9   1   -0.06    0.38
 -17   9   1    1.02    0.38
 -17   9   1    0.32    0.26
 -17   9   1    0.45    0.29
 -16  -9   1    7.85    0.51
 -16  -9   1    8.25    0.66
 -16   9   1    7.61    0.48
 -16   9   1    8.31    0.61
 -16   9   1    6.96    0.46
  15  -9  -1    0.30    0.21
 -15  -9   1    0.16    0.29
 -15  -9   1    0.78    0.30
 -15   9   1    0.73    0.32
 -15   9   1    0.34    0.24
 -15   9   1    0.37    0.25
 -14  -9   1    6.74    0.52
  14  -9  -1    6.64    0.40
 -14  -9   1    6.53    0.45
 -14   9   1    6.17    0.44
 -14   9   1    6.72    0.50
 -14   9   1    6.86    0.45
 -14   9   1    6.58    0.36
  14   9  -1    7.43    0.44
 -13  -9   1   17.82    0.72
 -13  -9   1   18.43    0.77
 -13   9   1   17.33    0.60
 -13   9   1   16.42    0.74
 -13   9   1   17.16    0.67
  13   9  -1   16.74    0.67
 -13   9   1   18.85    0.69
 -12  -9   1    5.16    0.29
 -12  -9   1    5.48    0.43
 -12  -9   1    6.10    0.42
 -12   9   1    5.55    0.32
 -12   9   1    5.70    0.43
 -12   9   1    5.29    0.37
 -12   9   1    5.11    0.36
 -12   9   1    5.45    0.30
  12   9  -1    4.36    0.34
 -11  -9   1    2.31    0.32
 -11  -9   1    2.40    0.28
 -11  -9   1    2.14    0.20
 -11   9   1    1.96    0.30
  11   9  -1    2.10    0.25
 -11   9   1    2.13    0.21
 -11   9   1    2.23    0.28
 -11   9   1    2.30    0.23
 -10  -9   1    1.14    0.15
 -10  -9   1    1.01    0.24
 -10  -9   1    0.76    0.20
  10   9  -1    1.18    0.20
  10   9  -1    0.94    0.12
 -10   9   1    0.72    0.15
 -10   9   1    0.81    0.19
 -10   9   1    1.31    0.19
 -10   9   1    1.06    0.24
  -9  -9   1    4.14    0.22
  -9  -9   1    3.95    0.29
  -9  -9   1    4.04    0.33
  -9   9   1    5.12    0.28
   9   9  -1    4.19    0.27
  -9   9   1    4.10    0.32
  -9   9   1    4.58    0.23
   9   9  -1    4.24    0.17
  -9   9   1    4.59    0.29
  -8  -9   1    7.35    0.38
  -8  -9   1    7.18    0.35
  -8  -9   1    6.90    0.27
  -8   9   1    6.94    0.34
  -8   9   1    7.25    0.37
   8   9  -1    6.85    0.31
  -8   9   1    7.09    0.31
   8   9  -1    7.14    0.23
  -8   9   1    7.60    0.28
  -7  -9   1   19.16    0.53
  -7  -9   1   18.79    0.64
  -7  -9   1   18.81    0.62
  -7   9   1   18.99    0.54
   7   9  -1   19.23    0.58
  -7   9   1   19.26    0.59
  -7   9   1   18.99    0.64
   7   9  -1   18.97    0.50
  -7   9   1   19.45    0.62
  -6  -9   1   47.12    1.27
  -6  -9   1   46.42    1.17
  -6  -9   1   46.82    1.25
  -6   9   1   48.42    1.22
  -6   9   1   46.46    1.17
   6   9  -1   44.13    1.21
  -6   9   1   45.69    1.26
  -6   9   1   45.90    1.24
   6   9  -1   45.96    1.14
  -5  -9   1    3.78    0.24
  -5  -9   1    4.19    0.16
  -5  -9   1    3.79    0.24
  -5   9   1    4.03    0.25
  -5   9   1    3.67    0.20
  -5   9   1    3.54    0.23
   5   9  -1    3.87    0.20
   5   9  -1    4.02    0.14
  -5   9   1    4.17    0.16
  -4  -9   1    8.28    0.33
  -4  -9   1    7.89    0.31
  -4  -9   1    7.95    0.25
  -4   9   1    8.04    0.33
  -4   9   1    7.74    0.30
   4   9  -1    8.06    0.29
   4   9  -1    7.77    0.24
  -4   9   1    7.85    0.24
  -4   9   1    8.44    0.32
  -3  -9   1  115.80    2.90
  -3  -9   1  117.40    2.85
  -3   9   1  117.81    2.91
  -3   9   1  119.36    2.89
  -3   9   1  119.91    2.91
   3   9  -1  117.67    2.88
  -3   9   1  119.17    2.84
   3   9  -1  118.90    2.85
  -2  -9   1   73.60    1.84
   2   9  -1   74.80    1.80
  -2   9   1   75.07    1.84
  -2   9   1   74.19    1.85
  -2   9   1   74.15    1.85
   2   9  -1   72.37    1.83
   1  -9  -1   83.03    2.06
  -1  -9   1   83.39    2.07
   1   9  -1   84.08    2.04
  -1   9   1   84.97    2.07
   1   9  -1   82.80    2.06
  -1   9   1   85.05    2.07
   0  -9  -1    0.78    0.10
   0  -9   1    0.72    0.10
   0   9   1    0.94    0.11
   0   9   1    1.00    0.11
   0   9  -1    0.70    0.10
   0   9  -1    0.89    0.10
   1  -9   1   83.31    2.07
  -1  -9  -1   84.49    2.07
  -1   9  -1   84.75    2.07
   1   9   1   82.66    2.06
   1   9   1   83.90    2.06
  -1   9  -1   84.02    2.06
  -2  -9  -1   74.37    1.86
  -2   9  -1   74.88    1.84
   2   9   1   73.64    1.83
   2   9   1   74.05    1.84
   2   9   1   74.16    1.85
  -2   9  -1   73.71    1.85
  -2   9  -1   74.93    1.86
  -2   9  -1   75.39    1.86
  -3  -9  -1  117.92    2.91
  -3  -9  -1  114.47    2.88
   3   9   1  118.88    2.90
  -3   9  -1  117.79    2.91
   3   9   1  120.06    2.88
   3   9   1  120.29    2.87
  -3   9  -1  117.83    2.88
  -3   9  -1  117.64    2.90
  -3   9  -1  118.20    2.90
  -4  -9  -1    7.52    0.32
  -4  -9  -1    7.62    0.32
  -4  -9  -1    8.06    0.28
   4   9   1    7.81    0.31
  -4   9  -1    7.94    0.29
  -4   9  -1    7.72    0.31
   4   9   1    8.03    0.27
   4   9   1    7.53    0.28
  -4   9  -1    8.32    0.32
  -4   9  -1    8.09    0.32
  -5  -9  -1    4.44    0.25
  -5  -9  -1    3.80    0.24
  -5  -9  -1    3.87    0.20
  -5  -9  -1    4.31    0.25
  -5   9  -1    3.89    0.19
  -5   9  -1    3.91    0.24
  -5   9  -1    3.81    0.25
   5   9   1    4.18    0.18
  -5   9  -1    4.09    0.25
   5   9   1    3.99    0.23
  -6  -9  -1   48.24    1.28
  -6  -9  -1   46.08    1.21
  -6  -9  -1   46.31    1.27
  -6  -9  -1   47.51    1.27
   6   9   1   47.62    1.25
  -6   9  -1   46.15    1.22
   6   9   1   46.60    1.19
  -6   9  -1   47.47    1.26
  -6   9  -1   45.14    1.26
  -6   9  -1   46.36    1.27
  -7  -9  -1   19.65    0.58
  -7  -9  -1   19.03    0.64
  -7  -9  -1   18.71    0.64
  -7  -9  -1   18.96    0.64
  -7   9  -1   19.89    0.64
   7   9   1   19.96    0.56
  -7   9  -1   18.68    0.64
   7   9   1   19.60    0.61
  -7   9  -1   18.77    0.58
  -7   9  -1   19.53    0.62
  -8  -9  -1    7.29    0.37
  -8  -9  -1    7.28    0.38
  -8  -9  -1    8.04    0.38
  -8  -9  -1    7.61    0.32
   8   9   1    6.96    0.28
   8   9   1    7.41    0.35
  -8   9  -1    7.93    0.38
  -8   9  -1    7.13    0.31
  -8   9  -1    7.61    0.36
  -8   9  -1    7.04    0.36
  -9  -9  -1    4.93    0.27
  -9  -9  -1    3.99    0.33
  -9  -9  -1    4.59    0.34
  -9  -9  -1    4.53    0.33
  -9   9  -1    4.63    0.33
   9   9   1    4.58    0.23
   9   9   1    4.20    0.29
  -9   9  -1    4.53    0.32
  -9   9  -1    4.63    0.27
  -9   9  -1    4.88    0.29
 -10  -9  -1    1.13    0.25
 -10  -9  -1    0.87    0.17
 -10  -9  -1    0.91    0.24
 -10  -9  -1    1.05    0.23
 -10   9  -1    1.32    0.22
 -10   9  -1    0.88    0.20
  10   9   1    1.33    0.22
 -10   9  -1    1.14    0.19
 -10   9  -1    0.88    0.22
  10   9   1    0.86    0.14
 -11  -9  -1    2.09    0.29
 -11  -9  -1    1.94    0.29
 -11  -9  -1    2.17    0.24
 -11  -9  -1    2.52    0.32
  11  -9   1    1.93    0.24
  11   9   1    2.20    0.26
 -11   9  -1    2.25    0.24
 -11   9  -1    2.28    0.26
 -11   9  -1    1.85    0.29
 -11   9  -1    2.37    0.29
  11   9   1    2.50    0.20
 -12  -9  -1    5.09    0.42
 -12  -9  -1    4.81    0.32
 -12  -9  -1    4.98    0.39
  12  -9   1    5.62    0.37
  12   9   1    5.40    0.39
 -12   9  -1    5.62    0.46
 -12   9  -1    5.00    0.33
 -12   9  -1    5.01    0.37
 -12   9  -1    4.77    0.37
 -12   9  -1    4.89    0.35
 -13  -9  -1   17.85    0.64
 -13  -9  -1   18.52    0.73
  13  -9   1   16.79    0.67
 -13  -9  -1   17.88    0.76
 -13   9  -1   17.18    0.69
 -13   9  -1   17.60    0.64
 -13   9  -1   16.55    0.74
 -13   9  -1   16.99    0.69
 -13   9  -1   18.31    0.73
  13   9   1   17.66    0.69
 -13   9  -1   17.49    0.65
  14  -9   1    5.86    0.41
 -14  -9  -1    7.27    0.41
 -14  -9  -1    6.68    0.51
 -14  -9  -1    7.27    0.52
 -14   9  -1    6.62    0.48
  14   9   1    6.10    0.45
 -14   9  -1    7.55    0.50
 -14   9  -1    6.71    0.40
 -14   9  -1    7.16    0.51
 -14   9  -1    6.27    0.39
 -15  -9  -1    0.92    0.33
  15  -9   1    0.59    0.25
 -15  -9  -1    0.49    0.29
 -15   9  -1    0.66    0.31
 -15   9  -1    0.65    0.26
 -15   9  -1    0.86    0.23
  15   9   1    0.32    0.25
 -15   9  -1    0.75    0.27
 -16  -9  -1    8.45    0.66
 -16  -9  -1    8.52    0.61
  16  -9   1    7.30    0.47
  16   9   1    7.71    0.55
 -16   9  -1    7.55    0.52
 -16   9  -1    8.38    0.65
 -16   9  -1    8.85    0.47
 -16   9  -1    7.92    0.50
 -17  -9  -1    0.45    0.31
 -17  -9  -1    0.38    0.41
 -17   9  -1    0.75    0.34
  17   9   1    0.39    0.29
 -17   9  -1    0.28    0.24
 -17   9  -1    0.94    0.41
 -18  -9  -1    0.19    0.31
 -18  -9  -1   -0.06    0.35
 -18   9  -1    0.03    0.31
 -18   9  -1    0.11    0.28
 -18   9  -1   -0.46    0.38
 -19  -9  -1    3.36    0.55
 -19  -9  -1    5.19    0.58
 -19   9  -1    4.77    0.53
 -19   9  -1    4.43    0.60
 -20  -9  -1    0.53    0.35
 -20  -9  -1    0.95    0.46
 -20   9  -1    0.92    0.44
 -20 -10   1    0.18    0.46
 -20  10   1    0.57    0.42
 -19 -10   1    1.16    0.38
 -19 -10   1    0.63    0.43
 -19  10   1    0.78    0.40
 -18 -10   1    0.40    0.30
 -18 -10   1    1.14    0.43
 -18  10   1    1.43    0.42
 -17 -10   1    5.19    0.61
 -17 -10   1    6.07    0.55
 -17  10   1    5.55    0.49
 -17  10   1    5.85    0.51
 -17  10   1    5.63    0.57
 -16 -10   1    9.45    0.56
 -16 -10   1    8.45    0.63
 -16  10   1    9.01    0.55
 -16  10   1    9.81    0.56
 -16  10   1    8.71    0.67
  15 -10  -1    1.80    0.28
 -15 -10   1    1.32    0.37
 -15 -10   1    1.95    0.34
 -15  10   1    1.18    0.30
 -15  10   1    1.08    0.34
 -15  10   1    1.52    0.31
 -14 -10   1   10.40    0.56
 -14 -10   1    8.56    0.57
  14 -10  -1    9.24    0.47
 -14  10   1    9.44    0.42
  14  10  -1    9.13    0.49
 -14  10   1    8.75    0.51
 -14  10   1    8.65    0.57
 -14  10   1    8.67    0.48
 -13 -10   1    9.72    0.51
 -13 -10   1   10.84    0.59
 -13  10   1   11.08    0.59
  13  10  -1    8.57    0.47
 -13  10   1   10.46    0.50
 -13  10   1   10.05    0.49
 -13  10   1   10.02    0.43
 -12 -10   1    2.57    0.31
 -12 -10   1    2.52    0.22
 -12 -10   1    2.49    0.35
 -12  10   1    2.40    0.25
  12  10  -1    2.56    0.29
 -12  10   1    2.48    0.34
 -12  10   1    2.44    0.23
 -12  10   1    2.16    0.28
 -12  10   1    2.60    0.30
 -11 -10   1    1.67    0.27
 -11 -10   1    1.99    0.19
 -11 -10   1    1.64    0.29
 -11  10   1    1.52    0.28
 -11  10   1    1.89    0.26
 -11  10   1    1.74    0.22
  11  10  -1    2.25    0.25
 -11  10   1    2.08    0.20
 -10 -10   1   12.73    0.43
 -10 -10   1   12.94    0.55
 -10 -10   1   12.06    0.57
 -10  10   1   12.93    0.52
 -10  10   1   12.73    0.56
  10  10  -1   13.26    0.50
 -10  10   1   13.04    0.44
 -10  10   1   13.32    0.49
  -9 -10   1   63.50    1.71
  -9 -10   1   61.48    1.61
  -9 -10   1   65.07    1.76
   9  10  -1   63.79    1.56
  -9  10   1   65.42    1.72
  -9  10   1   64.48    1.67
  -9  10   1   63.77    1.62
  -9  10   1   63.47    1.75
   9  10  -1   60.47    1.67
  -8 -10   1    2.45    0.17
  -8 -10   1    2.58    0.24
  -8 -10   1    2.32    0.26
   8  10  -1    2.68    0.21
   8  10  -1    2.14    0.12
  -8  10   1    2.44    0.26
  -8  10   1    2.53    0.21
  -8  10   1    2.67    0.24
  -8  10   1    1.97    0.16
  -7 -10   1    8.04    0.28
  -7 -10   1    7.80    0.35
  -7 -10   1    8.52    0.39
  -7  10   1    8.28    0.37
  -7  10   1    8.10    0.28
  -7  10   1    8.33    0.38
   7  10  -1    8.01    0.33
  -7  10   1    8.45    0.34
   7  10  -1    7.84    0.24
  -6 -10   1   48.42    1.22
  -6 -10   1   49.81    1.31
  -6 -10   1   50.39    1.33
  -6  10   1   47.35    1.32
   6  10  -1   47.97    1.27
  -6  10   1   48.69    1.22
  -6  10   1   46.79    1.27
  -6  10   1   49.51    1.31
   6  10  -1   47.86    1.19
  -5 -10   1    1.59    0.18
  -5 -10   1    1.66    0.19
  -5 -10   1    1.66    0.12
  -5  10   1    1.59    0.18
  -5  10   1    1.72    0.12
   5  10  -1    1.75    0.10
   5  10  -1    2.31    0.17
  -5  10   1    1.76    0.19
  -5  10   1    2.40    0.19
  -4 -10   1  153.04    3.83
  -4 -10   1  159.70    3.77
  -4  10   1  162.73    3.83
  -4  10   1  156.10    3.77
   4  10  -1  155.21    3.81
  -4  10   1  152.74    3.85
  -4  10   1  157.91    3.84
   4  10  -1  157.24    3.77
  -3 -10   1   32.65    0.87
  -3  10   1   31.63    0.86
  -3  10   1   32.27    0.88
  -3  10   1   31.87    0.87
   3  10  -1   30.52    0.85
  -3  10   1   32.49    0.81
   3  10  -1   32.54    0.81
  -2 -10   1   10.63    0.36
  -2  10   1   10.67    0.36
   2  10  -1   10.68    0.32
  -2  10   1   10.96    0.35
   2  10  -1   10.37    0.34
  -2  10   1   10.85    0.36
  -1 -10   1   86.38    2.16
   1 -10  -1   85.77    2.14
  -1  10   1   89.48    2.16
  -1  10   1   86.70    2.16
   1  10  -1   88.74    2.13
   1  10  -1   85.62    2.15
   0 -10   1    6.90    0.27
   0  10  -1    7.54    0.27
   0  10  -1    7.47    0.25
   0  10   1    7.37    0.27
  -1 -10  -1   87.54    2.19
   1 -10   1   86.88    2.19
   1  10   1   87.78    2.18
   1  10   1   90.35    2.19
  -1  10  -1   88.77    2.18
   1  10   1   89.29    2.18
  -2 -10  -1   10.77    0.36
   2  10   1   10.29    0.33
  -2  10  -1   10.55    0.35
  -2  10  -1   10.30    0.35
   2  10   1   10.76    0.36
   2  10   1   10.66    0.34
  -3 -10  -1   32.54    0.89
  -3 -10  -1   32.24    0.86
  -3  10  -1   31.90    0.89
  -3  10  -1   32.26    0.86
  -3  10  -1   34.32    0.90
   3  10   1   32.00    0.88
   3  10   1   32.64    0.85
  -3  10  -1   33.58    0.89
   3  10   1   32.37    0.86
  -4 -10  -1  156.25    3.77
  -4 -10  -1  154.85    3.81
   4  10   1  155.78    3.76
   4  10   1  146.08    3.79
  -4  10  -1  156.34    3.77
  -4  10  -1  154.07    3.80
  -4  10  -1  156.50    3.81
  -4  10  -1  157.38    3.81
   4  10   1  156.65    3.77
  -4  10  -1  158.18    3.80
  -5 -10  -1    2.21    0.17
  -5 -10  -1    1.78    0.19
  -5 -10  -1    1.51    0.18
  -5 -10  -1    1.46    0.19
  -5  10  -1    1.72    0.19
   5  10   1    2.29    0.19
   5  10   1    1.76    0.14
  -5  10  -1    1.22    0.16
  -5  10  -1    1.43    0.14
   5  10   1    1.74    0.15
  -5  10  -1    1.70    0.18
  -6 -10  -1   48.93    1.28
  -6 -10  -1   48.54    1.34
  -6 -10  -1   49.97    1.34
  -6 -10  -1   51.08    1.35
  -6  10  -1   48.43    1.28
   6  10   1   50.56    1.32
   6  10   1   50.09    1.26
  -6  10  -1   47.80    1.32
  -6  10  -1   49.60    1.34
  -6  10  -1   49.86    1.34
  -7 -10  -1    8.90    0.39
  -7 -10  -1    8.37    0.38
  -7 -10  -1    7.97    0.38
  -7 -10  -1    8.30    0.32
  -7  10  -1    8.01    0.37
   7  10   1    8.27    0.35
  -7  10  -1    8.09    0.38
  -7  10  -1    8.52    0.36
   7  10   1    8.05    0.29
  -7  10  -1    7.62    0.32
  -8 -10  -1    2.06    0.25
  -8 -10  -1    2.02    0.25
  -8 -10  -1    2.64    0.27
  -8 -10  -1    2.55    0.20
  -8  10  -1    2.38    0.24
  -8  10  -1    2.47    0.25
  -8  10  -1    2.66    0.20
  -8  10  -1    2.67    0.26
   8  10   1    2.17    0.22
   8  10   1    2.49    0.17
  -9 -10  -1   64.38    1.74
  -9 -10  -1   64.61    1.74
  -9 -10  -1   63.39    1.75
  -9 -10  -1   63.32    1.66
  -9  10  -1   63.19    1.74
  -9  10  -1   64.40    1.66
   9  10   1   64.92    1.62
  -9  10  -1   63.47    1.70
   9  10   1   61.20    1.70
  -9  10  -1   61.91    1.73
 -10 -10  -1   12.23    0.57
 -10 -10  -1   13.51    0.56
 -10 -10  -1   13.14    0.48
 -10  10  -1   13.71    0.53
 -10  10  -1   13.23    0.55
  10  10   1   12.79    0.43
 -10  10  -1   13.02    0.48
  10  10   1   13.49    0.53
 -10  10  -1   13.27    0.57
 -11 -10  -1    2.34    0.24
 -11 -10  -1    2.06    0.29
 -11 -10  -1    1.69    0.29
 -11  10  -1    1.73    0.25
 -11  10  -1    1.73    0.26
 -11  10  -1    2.00    0.28
  11  10   1    2.01    0.19
 -11  10  -1    2.35    0.25
 -11  10  -1    1.65    0.29
  11  10   1    1.73    0.25
 -12 -10  -1    2.72    0.27
 -12 -10  -1    2.27    0.32
 -12 -10  -1    2.04    0.32
  12 -10   1    2.39    0.30
 -12  10  -1    2.42    0.27
  12  10   1    2.36    0.30
 -12  10  -1    2.38    0.27
 -12  10  -1    2.33    0.33
 -12  10  -1    2.47    0.31
 -12  10  -1    2.30    0.30
  13 -10   1   10.95    0.51
 -13 -10  -1   10.52    0.47
 -13 -10  -1   10.06    0.58
 -13 -10  -1    9.94    0.54
 -13  10  -1   10.23    0.49
 -13  10  -1   11.50    0.56
 -13  10  -1    9.97    0.53
 -13  10  -1   10.73    0.58
 -13  10  -1   10.03    0.47
 -13  10  -1    9.63    0.52
  13  10   1   10.27    0.53
 -14 -10  -1   10.05    0.60
 -14 -10  -1    8.84    0.54
 -14 -10  -1    9.54    0.45
  14 -10   1    8.87    0.49
 -14  10  -1    9.94    0.53
 -14  10  -1    8.78    0.54
 -14  10  -1    8.82    0.48
 -14  10  -1    8.48    0.56
  14  10   1    9.48    0.53
 -14  10  -1    9.61    0.48
 -15 -10  -1    1.91    0.35
  15 -10   1    1.23    0.28
 -15 -10  -1    1.14    0.36
  15  10   1    1.19    0.27
 -15  10  -1    1.25    0.29
 -15  10  -1    1.74    0.37
 -15  10  -1    2.06    0.29
 -15  10  -1    1.53    0.31
 -16 -10  -1    8.51    0.61
  16 -10   1    8.41    0.50
 -16 -10  -1    8.30    0.62
 -16  10  -1    8.29    0.57
  16  10   1    8.39    0.55
 -16  10  -1    7.99    0.52
 -16  10  -1    9.19    0.63
 -16  10  -1    7.93    0.46
 -17 -10  -1    5.88    0.64
 -17 -10  -1    4.58    0.51
 -17  10  -1    4.79    0.51
 -17  10  -1    5.64    0.57
  17  10   1    4.93    0.51
 -17  10  -1    5.56    0.51
 -18 -10  -1    0.92    0.40
 -18 -10  -1    0.61    0.34
 -18  10  -1    0.61    0.35
 -18  10  -1    0.38    0.27
 -18  10  -1    1.02    0.40
 -19 -10  -1    0.59    0.40
 -19 -10  -1    0.77    0.37
 -19  10  -1    0.99    0.41
 -19  10  -1    0.90    0.34
 -20 -10  -1   -0.38    0.44
 -20 -10  -1    0.09    0.38
 -20  10  -1   -0.18    0.37
 -19 -11   1    6.67    0.68
 -19 -11   1    6.36    0.61
 -19  11   1    6.59    0.68
 -18 -11   1    0.72    0.46
 -18 -11   1   -0.31    0.33
 -18  11   1    0.36    0.40
 -17 -11   1    0.67    0.43
 -17 -11   1    0.62    0.34
 -17  11   1    1.34    0.32
 -17  11   1    1.58    0.33
 -17  11   1    1.16    0.39
 -16 -11   1    0.42    0.33
 -16 -11   1    0.70    0.29
 -16  11   1    0.78    0.35
 -16  11   1    0.42    0.28
 -16  11   1    0.11    0.23
  15 -11  -1    3.05    0.34
 -15 -11   1    3.11    0.39
 -15 -11   1    2.86    0.44
 -15  11   1    3.67    0.38
 -15  11   1    3.49    0.39
 -15  11   1    2.61    0.41
 -15  11   1    3.07    0.30
 -14 -11   1    0.46    0.31
 -14 -11   1    0.53    0.29
  14 -11  -1    0.78    0.24
  14  11  -1    0.80    0.25
 -14  11   1    0.49    0.26
 -14  11   1    0.54    0.19
 -14  11   1    1.34    0.34
 -14  11   1    0.23    0.25
 -13 -11   1    0.51    0.30
 -13 -11   1    0.27    0.25
 -13  11   1    0.39    0.18
 -13  11   1    0.22    0.26
  13  11  -1    0.20    0.20
 -13  11   1    0.46    0.24
 -13  11   1   -0.22    0.18
 -12 -11   1   14.02    0.49
 -12 -11   1   13.87    0.60
 -12 -11   1   13.45    0.65
 -12  11   1   13.14    0.60
  12  11  -1   13.39    0.56
 -12  11   1   14.04    0.49
 -12  11   1   14.10    0.53
 -12  11   1   14.01    0.65
 -11 -11   1    8.07    0.43
 -11 -11   1    7.19    0.32
 -11 -11   1    7.52    0.47
 -11  11   1    7.36    0.41
 -11  11   1    7.21    0.45
  11  11  -1    7.23    0.39
 -11  11   1    7.19    0.32
 -11  11   1    7.22    0.36
 -10 -11   1    0.09    0.18
 -10 -11   1    0.10    0.11
 -10 -11   1    0.31    0.21
 -10  11   1    0.22    0.20
 -10  11   1    0.06    0.15
  10  11  -1   -0.18    0.14
 -10  11   1    0.19    0.17
 -10  11   1    0.03    0.11
  -9 -11   1   23.31    0.67
  -9 -11   1   24.18    0.82
  -9 -11   1   23.31    0.78
   9  11  -1   22.95    0.62
   9  11  -1   23.71    0.74
  -9  11   1   23.98    0.68
  -9  11   1   24.91    0.74
  -9  11   1   23.96    0.77
  -9  11   1   23.90    0.81
  -8 -11   1   20.61    0.69
  -8 -11   1   19.81    0.56
  -8 -11   1   18.98    0.65
  -8  11   1   18.45    0.64
   8  11  -1   19.32    0.51
  -8  11   1   20.58    0.62
  -8  11   1   19.30    0.56
  -8  11   1   18.45    0.67
   8  11  -1   18.73    0.61
  -7 -11   1    6.91    0.35
  -7 -11   1    6.72    0.25
  -7 -11   1    6.84    0.36
  -7  11   1    6.03    0.30
  -7  11   1    6.73    0.25
  -7  11   1    6.37    0.34
   7  11  -1    6.28    0.28
  -7  11   1    6.75    0.33
   7  11  -1    6.28    0.21
  -6 -11   1    5.35    0.30
  -6 -11   1    5.22    0.20
  -6 -11   1    5.25    0.28
   6  11  -1    5.40    0.25
  -6  11   1    5.04    0.30
   6  11  -1    5.03    0.18
  -6  11   1    5.21    0.26
  -6  11   1    5.91    0.29
  -6  11   1    5.31    0.20
  -5 -11   1   27.77    0.79
  -5 -11   1   27.39    0.71
   5  11  -1   25.74    0.76
  -5  11   1   28.09    0.80
  -5  11   1   27.89    0.81
  -5  11   1   27.39    0.71
  -5  11   1   26.33    0.77
   5  11  -1   27.54    0.71
  -4 -11   1   17.13    0.54
  -4 -11   1   17.33    0.47
  -4  11   1   17.12    0.53
   4  11  -1   18.11    0.52
  -4  11   1   17.04    0.55
  -4  11   1   17.37    0.55
   4  11  -1   17.24    0.47
  -4  11   1   17.08    0.47
  -3 -11   1    0.85    0.14
  -3  11   1    0.90    0.14
   3  11  -1    0.88    0.10
   3  11  -1    1.27    0.14
  -3  11   1    1.00    0.09
  -3  11   1    1.02    0.15
  -3  11   1    1.04    0.14
   2 -11  -1   15.03    0.46
  -2 -11   1   15.34    0.48
  -2  11   1   15.68    0.48
  -2  11   1   15.02    0.47
   2  11  -1   16.68    0.47
   2  11  -1   15.58    0.44
  -1 -11   1    0.94    0.13
   1 -11  -1    0.97    0.12
   1  11  -1    1.12    0.13
  -1  11   1    0.96    0.13
   1  11  -1    1.02    0.10
  -1  11   1    1.01    0.13
   0 -11   1    1.07    0.13
   0 -11  -1    1.08    0.12
   0  11  -1    0.88    0.12
   0  11  -1    0.97    0.11
   0  11   1    1.38    0.13
   0  11   1    1.22    0.13
   1 -11   1    1.00    0.13
  -1 -11  -1    1.00    0.13
  -1  11  -1    1.00    0.13
   1  11   1    0.84    0.12
  -1  11  -1    0.94    0.13
   1  11   1    0.83    0.11
  -2 -11  -1   15.33    0.48
  -2  11  -1   15.56    0.48
   2  11   1   15.06    0.45
   2  11   1   15.43    0.47
  -2  11  -1   15.58    0.48
  -3 -11  -1    1.12    0.13
  -3 -11  -1    1.01    0.15
   3  11   1    1.08    0.15
  -3  11  -1    1.24    0.16
  -3  11  -1    1.02    0.13
  -3  11  -1    1.11    0.15
   3  11   1    0.97    0.13
   3  11   1    1.07    0.12
  -3  11  -1    0.80    0.14
  -4 -11  -1   17.11    0.51
  -4 -11  -1   16.97    0.55
   4  11   1   17.12    0.50
  -4  11  -1   16.94    0.55
   4  11   1   17.61    0.51
   4  11   1   17.01    0.54
  -4  11  -1   18.08    0.55
  -4  11  -1   16.59    0.51
  -4  11  -1   17.50    0.55
  -4  11  -1   18.16    0.55
  -5 -11  -1   27.56    0.82
  -5 -11  -1   27.75    0.76
  -5  11  -1   27.01    0.81
  -5  11  -1   26.82    0.81
  -5  11  -1   27.71    0.80
   5  11   1   29.56    0.81
  -5  11  -1   28.50    0.81
   5  11   1   28.10    0.75
  -5  11  -1   27.63    0.76
   5  11   1   27.15    0.76
  -6 -11  -1    5.22    0.30
  -6 -11  -1    5.23    0.24
  -6 -11  -1    5.56    0.30
   6  11   1    5.55    0.28
  -6  11  -1    5.79    0.30
  -6  11  -1    5.26    0.25
  -6  11  -1    5.56    0.30
  -6  11  -1    5.42    0.30
   6  11   1    5.31    0.23
  -6  11  -1    5.37    0.28
  -7 -11  -1    6.54    0.35
  -7 -11  -1    6.58    0.29
  -7 -11  -1    6.88    0.35
  -7  11  -1    7.42    0.35
  -7  11  -1    6.69    0.33
   7  11   1    6.33    0.26
  -7  11  -1    6.59    0.34
  -7  11  -1    6.43    0.28
   7  11   1    6.84    0.33
  -8 -11  -1   19.10    0.67
  -8 -11  -1   18.78    0.68
  -8 -11  -1   19.88    0.60
  -8  11  -1   19.96    0.65
  -8  11  -1   19.70    0.68
   8  11   1   19.89    0.57
   8  11   1   19.35    0.65
  -8  11  -1   19.70    0.67
  -8  11  -1   19.87    0.61
  -9 -11  -1   23.61    0.72
  -9 -11  -1   25.83    0.84
  -9 -11  -1   22.79    0.80
  -9  11  -1   23.90    0.79
  -9  11  -1   23.08    0.76
  -9  11  -1   23.70    0.72
   9  11   1   23.67    0.68
   9  11   1   24.77    0.78
  -9  11  -1   24.22    0.81
  -9  11  -1   24.30    0.80
 -10 -11  -1   -0.05    0.19
 -10 -11  -1   -0.07    0.13
 -10 -11  -1   -0.16    0.20
  10  11   1    0.06    0.12
 -10  11  -1    0.03    0.18
 -10  11  -1   -0.18    0.16
 -10  11  -1    0.20    0.15
 -10  11  -1    0.19    0.19
 -10  11  -1   -0.10    0.22
  10  11   1    0.03    0.16
 -11 -11  -1    7.59    0.37
 -11 -11  -1    7.63    0.47
 -11 -11  -1    7.12    0.44
  11  11   1    7.20    0.42
 -11  11  -1    7.94    0.41
 -11  11  -1    7.19    0.43
 -11  11  -1    7.42    0.42
 -11  11  -1    7.50    0.46
  11  11   1    6.76    0.30
 -11  11  -1    6.96    0.36
  12 -11   1   13.77    0.58
 -12 -11  -1   13.75    0.62
 -12 -11  -1   13.54    0.53
 -12 -11  -1   12.80    0.63
 -12  11  -1   13.33    0.53
 -12  11  -1   12.99    0.63
 -12  11  -1   12.98    0.56
 -12  11  -1   13.88    0.62
 -12  11  -1   14.33    0.61
  12  11   1   13.41    0.57
 -13 -11  -1    0.48    0.25
 -13 -11  -1    0.49    0.27
 -13 -11  -1    0.64    0.19
  13 -11   1    0.10    0.19
 -13  11  -1    0.10    0.19
 -13  11  -1    0.53    0.20
 -13  11  -1    0.14    0.22
 -13  11  -1    0.25    0.29
  13  11   1    0.26    0.22
 -14 -11  -1    0.84    0.31
 -14 -11  -1    1.09    0.32
  14 -11   1    0.97    0.26
 -14 -11  -1    0.96    0.21
 -14  11  -1    0.60    0.23
  14  11   1    0.35    0.24
 -14  11  -1    0.88    0.24
 -14  11  -1    0.51    0.24
 -14  11  -1    0.78    0.30
 -14  11  -1    0.24    0.24
 -15 -11  -1    2.35    0.41
 -15 -11  -1    2.93    0.40
  15 -11   1    3.33    0.36
  15  11   1    2.48    0.34
 -15  11  -1    2.88    0.42
 -15  11  -1    3.65    0.42
 -15  11  -1    2.88    0.33
 -15  11  -1    2.24    0.34
 -16 -11  -1    0.03    0.32
  16 -11   1    1.01    0.28
 -16 -11  -1    0.03    0.32
  16  11   1    0.18    0.26
 -16  11  -1    0.00    0.26
 -16  11  -1    0.39    0.37
 -16  11  -1    1.02    0.32
 -16  11  -1    0.38    0.23
 -17 -11  -1    0.82    0.34
 -17 -11  -1    0.71    0.43
 -17  11  -1    1.38    0.40
  17  11   1    0.78    0.35
 -17  11  -1    1.25    0.36
 -17  11  -1    0.63    0.31
 -18 -11  -1    0.64    0.38
 -18 -11  -1    0.30    0.42
 -18  11  -1    0.76    0.41
 -18  11  -1    0.93    0.37
 -18  11  -1    0.66    0.32
 -19 -11  -1    7.31    0.70
 -19 -11  -1    6.03    0.63
 -19  11  -1    5.95    0.65
 -19  11  -1    7.00    0.62
 -19 -12   1    3.48    0.59
 -19 -12   1    1.52    0.43
 -19  12   1    2.41    0.49
 -18 -12   1    1.44    0.40
 -18 -12   1    2.91    0.54
 -18  12   1    1.00    0.46
 -17 -12   1    0.08    0.28
 -17 -12   1    1.44    0.46
 -17  12   1    0.33    0.25
 -17  12   1    1.27    0.39
 -17  12   1    0.45    0.30
 -16 -12   1    0.06    0.27
 -16 -12   1    0.47    0.35
 -16  12   1    0.10    0.26
 -16  12   1    0.34    0.28
 -16  12   1    0.58    0.34
  15 -12  -1    2.25    0.32
 -15 -12   1    2.60    0.43
 -15 -12   1    1.49    0.32
 -15  12   1    1.87    0.34
 -15  12   1    1.31    0.37
 -15  12   1    2.37    0.26
 -15  12   1    1.73    0.32
 -14 -12   1    0.06    0.23
 -14 -12   1   -0.38    0.26
  14  12  -1    0.18    0.21
 -14  12   1    0.00    0.23
 -14  12   1    0.28    0.18
 -14  12   1    0.13    0.27
 -14  12   1   -0.39    0.22
 -13 -12   1    0.64    0.24
 -13 -12   1    0.64    0.29
  13  12  -1    0.44    0.22
 -13  12   1    0.46    0.22
 -13  12   1    0.13    0.17
 -13  12   1    0.54    0.27
 -13  12   1    0.50    0.23
 -12 -12   1    4.83    0.44
 -12 -12   1    5.24    0.42
 -12  12   1    5.28    0.32
 -12  12   1    5.01    0.40
 -12  12   1    5.68    0.44
  12  12  -1    6.21    0.38
 -11 -12   1    2.33    0.28
 -11 -12   1    1.98    0.18
 -11 -12   1    1.81    0.30
 -11  12   1    1.93    0.18
 -11  12   1    2.52    0.24
  11  12  -1    2.02    0.25
 -11  12   1    2.15    0.27
 -11  12   1    1.96    0.30
 -10 -12   1    5.09    0.35
 -10 -12   1    5.24    0.26
 -10 -12   1    6.16    0.41
 -10  12   1    4.71    0.38
 -10  12   1    5.17    0.31
  10  12  -1    5.87    0.33
 -10  12   1    4.96    0.25
 -10  12   1    5.58    0.35
  -9 -12   1    7.55    0.41
  -9 -12   1    7.24    0.29
  -9 -12   1    7.23    0.42
  -9  12   1    7.57    0.39
  -9  12   1    7.15    0.41
   9  12  -1    6.89    0.35
  -9  12   1    6.76    0.34
  -9  12   1    7.15    0.29
   9  12  -1    6.54    0.22
  -8 -12   1    7.19    0.40
  -8 -12   1    7.67    0.28
  -8 -12   1    7.56    0.38
  -8  12   1    7.90    0.41
   8  12  -1    7.71    0.24
  -8  12   1    7.31    0.37
  -8  12   1    7.91    0.28
   8  12  -1    7.51    0.34
  -8  12   1    7.67    0.35
  -7 -12   1   11.76    0.48
  -7 -12   1   11.01    0.45
  -7 -12   1   11.58    0.37
  -7  12   1   12.57    0.44
  -7  12   1   11.43    0.36
   7  12  -1   11.37    0.33
  -7  12   1   11.73    0.46
   7  12  -1   11.86    0.43
  -7  12   1   12.05    0.48
  -6 -12   1    2.52    0.22
  -6 -12   1    2.42    0.23
  -6 -12   1    2.01    0.14
  -6  12   1    2.05    0.22
  -6  12   1    2.35    0.23
  -6  12   1    1.93    0.13
  -6  12   1    2.01    0.19
   6  12  -1    2.31    0.20
  -5 -12   1    3.02    0.22
  -5 -12   1    2.32    0.14
   5  12  -1    2.16    0.13
   5  12  -1    2.91    0.20
  -5  12   1    2.49    0.19
  -5  12   1    2.39    0.22
  -5  12   1    2.32    0.14
  -5  12   1    2.24    0.21
  -4 -12   1    5.14    0.26
  -4 -12   1    5.10    0.20
  -4  12   1    5.16    0.27
   4  12  -1    5.58    0.24
   4  12  -1    5.47    0.20
  -4  12   1    5.93    0.27
  -4  12   1    5.19    0.27
  -4  12   1    5.21    0.20
  -3 -12   1   42.42    1.15
  -3  12   1   44.24    1.14
  -3  12   1   42.42    1.15
   3  12  -1   42.04    1.09
   3  12  -1   43.01    1.13
  -3  12   1   44.63    1.16
   2 -12  -1    3.02    0.19
  -2 -12   1    2.76    0.19
  -2  12   1    3.40    0.20
  -2  12   1    2.79    0.20
   2  12  -1    2.81    0.15
   2  12  -1    3.16    0.20
   1 -12  -1    7.30    0.28
  -1 -12   1    7.82    0.29
  -1  12   1    6.95    0.30
  -1  12   1    7.46    0.29
   1  12  -1    6.97    0.29
   1  12  -1    7.56    0.26
   0 -12  -1  455.80   11.13
   0 -12   1  468.36   11.15
   0  12   1  473.12   11.14
   0  12  -1  453.21   11.13
   0  12  -1  475.33   11.16
   0  12   1  449.86   11.14
  -1 -12  -1    7.10    0.28
   1 -12   1    7.73    0.29
   1  12   1    7.51    0.29
   1  12   1    7.20    0.30
  -1  12  -1    7.00    0.28
  -1  12  -1    7.56    0.29
  -2 -12  -1    2.83    0.20
   2  12   1    2.89    0.20
  -2  12  -1    2.75    0.20
   2  12   1    3.19    0.18
   2  12   1    2.92    0.18
  -2  12  -1    3.17    0.20
  -3 -12  -1   43.60    1.13
  -3 -12  -1   42.57    1.16
   3  12   1   43.76    1.15
  -3  12  -1   43.41    1.16
  -3  12  -1   43.74    1.13
  -3  12  -1   42.96    1.16
   3  12   1   43.95    1.13
  -3  12  -1   43.19    1.16
   3  12   1   43.51    1.12
  -4 -12  -1    5.38    0.28
  -4 -12  -1    4.95    0.23
   4  12   1    5.23    0.23
  -4  12  -1    5.44    0.28
  -4  12  -1    5.28    0.27
   4  12   1    5.13    0.26
  -4  12  -1    5.13    0.27
  -4  12  -1    5.23    0.24
   4  12   1    5.41    0.22
  -5 -12  -1    2.51    0.18
  -5 -12  -1    2.13    0.22
  -5  12  -1    2.56    0.18
   5  12   1    2.60    0.18
   5  12   1    2.79    0.22
  -5  12  -1    2.90    0.23
  -5  12  -1    2.06    0.21
  -5  12  -1    2.44    0.22
   5  12   1    2.04    0.15
  -6 -12  -1    2.29    0.18
  -6 -12  -1    1.79    0.21
  -6  12  -1    2.12    0.22
   6  12   1    2.10    0.20
  -6  12  -1    2.19    0.22
   6  12   1    2.05    0.16
  -6  12  -1    2.47    0.19
  -6  12  -1    2.51    0.23
  -6  12  -1    1.93    0.21
  -7 -12  -1   12.01    0.48
  -7 -12  -1   11.26    0.47
  -7 -12  -1   11.81    0.41
  -7  12  -1   11.30    0.40
  -7  12  -1   11.46    0.46
  -7  12  -1   11.52    0.47
   7  12   1   11.60    0.38
   7  12   1   12.51    0.46
  -7  12  -1   12.13    0.46
  -7  12  -1   11.60    0.47
  -8 -12  -1    7.80    0.40
  -8 -12  -1    7.76    0.33
  -8 -12  -1    8.17    0.40
  -8  12  -1    8.13    0.40
  -8  12  -1    7.60    0.38
  -8  12  -1    7.95    0.39
   8  12   1    7.93    0.38
  -8  12  -1    8.05    0.39
   8  12   1    7.97    0.30
  -8  12  -1    7.44    0.33
  -9 -12  -1    6.63    0.32
  -9 -12  -1    7.15    0.40
  -9 -12  -1    7.33    0.42
   9  12   1    7.21    0.38
  -9  12  -1    7.28    0.39
  -9  12  -1    6.62    0.39
  -9  12  -1    6.23    0.40
   9  12   1    7.10    0.29
  -9  12  -1    7.05    0.33
  -9  12  -1    7.46    0.38
 -10 -12  -1    4.55    0.38
 -10 -12  -1    5.82    0.30
 -10 -12  -1    5.93    0.39
 -10  12  -1    4.93    0.38
 -10  12  -1    5.65    0.36
  10  12   1    5.48    0.26
  10  12   1    5.27    0.36
 -10  12  -1    5.56    0.38
 -10  12  -1    5.94    0.37
 -10  12  -1    5.65    0.32
 -11 -12  -1    2.04    0.31
 -11 -12  -1    1.60    0.28
 -11 -12  -1    2.33    0.23
 -11  12  -1    2.16    0.27
 -11  12  -1    2.03    0.23
 -11  12  -1    2.62    0.34
  11  12   1    2.00    0.21
 -11  12  -1    1.99    0.28
  11  12   1    1.78    0.26
 -12 -12  -1    5.73    0.45
 -12 -12  -1    5.56    0.44
 -12 -12  -1    5.14    0.34
 -12  12  -1    5.44    0.37
  12  12   1    5.83    0.41
 -12  12  -1    5.62    0.44
 -12  12  -1    5.19    0.33
 -12  12  -1    5.41    0.40
 -13 -12  -1    0.61    0.28
 -13 -12  -1    0.38    0.18
 -13 -12  -1    0.31    0.28
  13 -12   1    0.61    0.24
 -13  12  -1    0.67    0.21
 -13  12  -1    0.36    0.27
 -13  12  -1    0.73    0.28
  13  12   1    0.12    0.20
 -13  12  -1    0.16    0.20
 -14 -12  -1    0.13    0.26
 -14 -12  -1   -0.03    0.28
  14 -12   1    0.07    0.22
 -14  12  -1    0.16    0.23
 -14  12  -1    0.15    0.21
 -14  12  -1    0.45    0.29
 -14  12  -1    0.48    0.25
  14  12   1   -0.12    0.20
 -15 -12  -1    2.02    0.40
  15 -12   1    2.85    0.35
 -15 -12  -1    2.74    0.41
 -15  12  -1    1.90    0.35
  15  12   1    2.42    0.34
 -15  12  -1    2.44    0.38
 -15  12  -1    1.96    0.38
 -15  12  -1    1.86    0.30
 -16 -12  -1    0.58    0.36
  16 -12   1    0.11    0.25
 -16 -12  -1    0.12    0.33
  16  12   1    0.05    0.25
 -16  12  -1    0.78    0.35
 -16  12  -1    0.36    0.22
 -16  12  -1    0.07    0.29
 -16  12  -1    0.25    0.31
 -17 -12  -1    0.47    0.35
 -17 -12  -1    0.38    0.40
 -17  12  -1    0.81    0.37
 -17  12  -1    0.75    0.33
 -17  12  -1    0.01    0.28
 -17  12  -1    0.81    0.35
 -18 -12  -1    1.11    0.42
 -18 -12  -1    1.42    0.42
 -18  12  -1    1.14    0.42
 -18  12  -1    1.36    0.37
 -18  12  -1    1.03    0.39
 -19 -12  -1    2.53    0.57
 -19 -12  -1    1.65    0.45
 -19  12  -1    1.34    0.44
 -19  12  -1    2.01    0.41
 -19  12  -1    1.42    0.40
 -19 -13   1    1.80    0.48
 -19 -13   1    2.12    0.45
 -19  13   1    1.86    0.47
 -18 -13   1    0.13    0.30
 -18 -13   1    0.24    0.38
 -18  13   1    0.36    0.27
 -18  13   1    0.09    0.42
 -17 -13   1    0.76    0.34
 -17 -13   1    0.53    0.42
 -17  13   1    0.57    0.39
 -17  13   1    0.59    0.30
 -17  13   1    0.73    0.38
 -16 -13   1    1.86    0.41
  16 -13  -1    1.88    0.51
 -16 -13   1    1.47    0.34
 -16  13   1    2.56    0.37
 -16  13   1    2.79    0.47
 -16  13   1    1.68    0.35
 -15 -13   1    2.55    0.39
 -15 -13   1    1.87    0.40
  15 -13  -1    2.26    0.33
 -15  13   1    2.64    0.36
 -15  13   1    2.25    0.26
 -15  13   1    2.17    0.41
 -15  13   1    2.78    0.38
 -14 -13   1    8.22    0.58
 -14 -13   1    9.08    0.54
 -14  13   1    8.55    0.57
  14  13  -1    9.80    0.51
 -14  13   1    9.98    0.45
 -14  13   1    8.19    0.50
 -14  13   1    9.30    0.52
 -13 -13   1    5.41    0.46
 -13 -13   1    5.15    0.48
 -13  13   1    5.98    0.48
 -13  13   1    5.66    0.41
  13  13  -1    6.00    0.40
 -13  13   1    5.44    0.35
 -12 -13   1    0.03    0.20
 -12 -13   1   -0.04    0.24
 -12  13   1    0.04    0.23
 -12  13   1    0.06    0.17
 -12  13   1   -0.34    0.21
  12  13  -1   -0.13    0.17
 -11 -13   1    5.84    0.42
 -11 -13   1    5.76    0.27
 -11 -13   1    6.62    0.45
 -11  13   1    5.06    0.27
  11  13  -1    5.66    0.36
 -11  13   1    6.16    0.41
 -11  13   1    5.26    0.33
 -11  13   1    5.01    0.40
 -10 -13   1    1.49    0.16
 -10 -13   1    1.27    0.26
 -10 -13   1    1.20    0.24
 -10  13   1    0.96    0.23
 -10  13   1    1.36    0.26
 -10  13   1    1.72    0.17
 -10  13   1    1.08    0.20
  10  13  -1    1.53    0.22
  -9 -13   1   43.38    1.30
  -9 -13   1   45.63    1.28
  -9 -13   1   42.61    1.14
  -9  13   1   42.21    1.25
  -9  13   1   43.76    1.29
  -9  13   1   43.36    1.14
  -9  13   1   42.90    1.21
   9  13  -1   44.03    1.22
  -8 -13   1    0.75    0.12
  -8 -13   1    0.40    0.20
  -8 -13   1    0.78    0.21
   8  13  -1    0.57    0.08
  -8  13   1    0.81    0.12
   8  13  -1    0.41    0.15
  -8  13   1    0.72    0.21
  -8  13   1    0.74    0.16
  -8  13   1    0.94    0.20
  -7 -13   1    1.37    0.21
  -7 -13   1    1.79    0.14
  -7 -13   1    1.53    0.20
  -7  13   1    1.52    0.19
  -7  13   1    1.54    0.21
  -7  13   1    1.45    0.13
  -7  13   1    1.65    0.21
   7  13  -1    1.54    0.18
  -6 -13   1   53.00    1.35
  -6 -13   1   54.96    1.45
  -6  13   1   54.97    1.46
  -6  13   1   53.57    1.46
  -6  13   1   53.87    1.42
   6  13  -1   52.18    1.41
  -6  13   1   53.66    1.35
  -5 -13   1    1.25    0.17
  -5 -13   1    1.31    0.11
  -5  13   1    0.93    0.16
   5  13  -1    1.26    0.15
  -5  13   1    1.46    0.18
   5  13  -1    1.25    0.11
  -5  13   1    1.15    0.11
  -5  13   1    1.25    0.16
  -4 -13   1   11.38    0.42
  -4 -13   1   11.31    0.35
  -4  13   1   11.07    0.42
  -4  13   1   11.25    0.34
   4  13  -1   11.21    0.34
  -4  13   1   12.09    0.42
  -4  13   1   11.14    0.40
   4  13  -1   11.84    0.40
  -3 -13   1   13.01    0.45
   3  13  -1   13.56    0.40
   3  13  -1   13.27    0.43
  -3  13   1   13.80    0.47
  -3  13   1   13.53    0.45
  -3  13   1   12.82    0.46
   2 -13  -1    2.41    0.17
  -2 -13   1    2.51    0.20
  -2  13   1    2.62    0.20
  -2  13   1    2.75    0.20
   2  13  -1    2.57    0.20
   2  13  -1    2.44    0.16
   1 -13  -1   21.19    0.60
  -1 -13   1   20.16    0.61
   1  13  -1   20.43    0.58
   1  13  -1   21.02    0.60
  -1  13   1   20.65    0.61
  -1  13   1   20.22    0.61
   0 -13  -1    1.06    0.14
   0  13   1    1.01    0.14
   0  13  -1    0.88    0.13
   0  13  -1    1.00    0.14
   1 -13   1   20.45    0.61
  -1 -13  -1   19.82    0.61
  -1  13  -1   22.06    0.62
   1  13   1   21.14    0.62
   1  13   1   20.53    0.60
  -1  13  -1   20.10    0.60
  -2 -13  -1    2.37    0.19
  -2  13  -1    2.24    0.20
   2  13   1    2.41    0.17
   2  13   1    2.38    0.19
   2  13   1    2.23    0.16
  -2  13  -1    2.69    0.20
  -3 -13  -1   13.87    0.46
  -3  13  -1   12.55    0.45
  -3  13  -1   13.11    0.45
  -3  13  -1   13.41    0.46
   3  13   1   13.43    0.42
   3  13   1   12.83    0.45
  -3  13  -1   13.43    0.43
   3  13   1   13.42    0.42
  -4 -13  -1   11.36    0.39
  -4 -13  -1   11.10    0.42
   4  13   1   11.92    0.42
  -4  13  -1   11.14    0.42
   4  13   1   11.21    0.37
  -4  13  -1   11.45    0.42
  -4  13  -1   12.25    0.43
   4  13   1   11.90    0.39
  -4  13  -1   11.36    0.38
  -5 -13  -1    1.62    0.19
  -5 -13  -1    1.27    0.14
   5  13   1    1.22    0.13
   5  13   1    1.06    0.14
  -5  13  -1    1.15    0.18
  -5  13  -1    1.56    0.19
  -5  13  -1    1.18    0.14
   5  13   1    1.49    0.17
  -5  13  -1    1.25    0.17
  -6 -13  -1   55.17    1.47
  -6 -13  -1   53.25    1.40
  -6  13  -1   53.45    1.40
  -6  13  -1   56.08    1.48
   6  13   1   54.91    1.40
   6  13   1   54.05    1.38
  -6  13  -1   54.31    1.46
   6  13   1   52.32    1.44
  -6  13  -1   54.53    1.47
  -7 -13  -1    1.50    0.22
  -7 -13  -1    1.69    0.17
  -7  13  -1    2.06    0.23
   7  13   1    1.39    0.15
  -7  13  -1    1.70    0.22
   7  13   1    1.68    0.20
  -7  13  -1    1.52    0.16
  -7  13  -1    1.69    0.22
  -8 -13  -1    0.79    0.21
  -8 -13  -1    0.86    0.15
  -8 -13  -1    0.88    0.20
   8  13   1    0.67    0.18
  -8  13  -1    0.54    0.19
   8  13   1    0.53    0.12
  -8  13  -1    0.82    0.15
  -8  13  -1    1.01    0.20
  -8  13  -1    0.78    0.21
  -9 -13  -1   43.97    1.20
  -9 -13  -1   44.36    1.31
  -9 -13  -1   46.38    1.30
  -9  13  -1   44.17    1.28
   9  13   1   40.53    1.24
  -9  13  -1   43.98    1.20
  -9  13  -1   42.52    1.25
   9  13   1   45.16    1.16
  -9  13  -1   44.19    1.30
 -10 -13  -1    1.40    0.26
 -10 -13  -1    1.89    0.21
 -10 -13  -1    1.16    0.26
 -10  13  -1    0.93    0.22
 -10  13  -1    1.36    0.19
  10  13   1    1.49    0.23
 -10  13  -1    1.04    0.24
  10  13   1    1.39    0.16
 -10  13  -1    1.34    0.26
 -11 -13  -1    5.93    0.43
 -11 -13  -1    6.22    0.34
 -11 -13  -1    5.72    0.41
 -11  13  -1    6.29    0.39
 -11  13  -1    5.16    0.41
 -11  13  -1    6.15    0.40
  11  13   1    5.65    0.39
 -11  13  -1    5.32    0.33
 -12 -13  -1    0.06    0.23
 -12 -13  -1    0.10    0.17
 -12 -13  -1   -0.05    0.23
 -12  13  -1    0.05    0.20
 -12  13  -1    0.16    0.17
  12  13   1    0.06    0.20
 -12  13  -1    0.26    0.25
 -12  13  -1    0.02    0.26
  13 -13   1    5.49    0.39
 -13 -13  -1    5.51    0.44
 -13 -13  -1    5.08    0.48
 -13 -13  -1    5.15    0.35
 -13  13  -1    5.71    0.39
  13  13   1    6.05    0.43
 -13  13  -1    5.96    0.43
 -13  13  -1    5.57    0.36
 -13  13  -1    5.45    0.49
  14 -13   1    9.42    0.52
 -14 -13  -1    9.67    0.60
 -14 -13  -1    8.92    0.55
 -14  13  -1    8.61    0.51
  14  13   1    9.37    0.53
 -14  13  -1    9.21    0.49
 -14  13  -1    9.49    0.59
 -14  13  -1    9.03    0.56
 -15 -13  -1    2.78    0.42
 -15 -13  -1    2.15    0.41
  15 -13   1    2.47    0.35
 -15  13  -1    1.99    0.39
  15  13   1    2.02    0.35
 -15  13  -1    2.36    0.31
 -15  13  -1    2.04    0.37
 -15  13  -1    2.07    0.36
 -16 -13  -1    1.88    0.41
 -16 -13  -1    1.75    0.40
  16 -13   1    1.56    0.32
 -16  13  -1    1.80    0.30
 -16  13  -1    1.51    0.36
  16  13   1    1.59    0.34
 -16  13  -1    2.19    0.44
 -16  13  -1    1.73    0.35
 -17 -13  -1    0.62    0.42
 -17 -13  -1    0.70    0.39
 -17  13  -1    0.26    0.28
 -17  13  -1    0.77    0.33
 -17  13  -1    0.78    0.43
 -17  13  -1    0.34    0.33
 -18 -13  -1    0.19    0.33
 -18 -13  -1   -0.71    0.33
 -18  13  -1    0.02    0.36
 -18  13  -1    0.40    0.28
 -18  13  -1   -0.04    0.32
 -19 -13  -1    1.64    0.47
 -19 -13  -1    1.59    0.49
 -19  13  -1    2.13    0.49
 -19  13  -1    1.66    0.38
 -19  13  -1    2.00    0.44
 -19 -14   1    1.94    0.51
 -19 -14   1    2.03    0.45
 -19  14   1    2.44    0.51
 -18 -14   1    1.58    0.46
 -18 -14   1    1.95    0.44
 -18  14   1    2.05    0.51
 -18  14   1    1.06    0.34
 -17 -14   1    1.99    0.41
 -17 -14   1    2.20    0.51
 -17  14   1    1.94    0.46
 -17  14   1    2.59    0.39
 -16 -14   1    7.73    0.67
  16 -14  -1    7.41    0.48
 -16 -14   1    7.94    0.59
 -16  14   1    7.35    0.51
 -16  14   1    7.82    0.60
 -16  14   1    7.40    0.50
 -15 -14   1    0.28    0.31
 -15 -14   1    0.32    0.30
  15 -14  -1    0.19    0.23
 -15  14   1    0.70    0.34
 -15  14   1    0.22    0.26
 -15  14   1    0.12    0.23
 -15  14   1    0.54    0.20
 -14 -14   1    8.93    0.60
 -14 -14   1    8.59    0.54
 -14  14   1    8.76    0.58
 -14  14   1   10.56    0.55
 -14  14   1   10.00    0.53
  14  14  -1    9.99    0.52
 -14  14   1    9.15    0.45
 -13 -14   1    1.01    0.30
 -13 -14   1    0.82    0.30
 -13  14   1    0.88    0.26
  13  14  -1    0.76    0.23
 -13  14   1    1.48    0.32
 -13  14   1    0.62    0.20
 -12 -14   1    3.20    0.38
 -12 -14   1    2.79    0.37
  12  14  -1    2.87    0.31
 -12  14   1    2.84    0.35
 -12  14   1    2.22    0.34
 -12  14   1    3.37    0.30
 -11 -14   1    7.07    0.43
 -11 -14   1    7.50    0.35
 -11 -14   1    7.25    0.48
 -11  14   1    7.66    0.39
  11  14  -1    7.25    0.40
 -11  14   1    6.96    0.42
 -11  14   1    6.79    0.45
 -10 -14   1    1.99    0.30
 -10 -14   1    2.59    0.20
 -10 -14   1    2.98    0.33
 -10  14   1    2.75    0.32
 -10  14   1    2.55    0.26
 -10  14   1    2.98    0.30
  10  14  -1    2.58    0.27
 -10  14   1    2.36    0.19
  -9 -14   1   13.83    0.60
  -9 -14   1   14.23    0.56
  -9 -14   1   13.57    0.44
  -9  14   1   12.93    0.55
   9  14  -1   13.81    0.52
  -9  14   1   13.72    0.58
  -9  14   1   14.01    0.44
  -9  14   1   13.96    0.52
  -8 -14   1   -0.07    0.16
  -8 -14   1   -0.16    0.17
  -8 -14   1    0.15    0.10
  -8  14   1    0.09    0.16
  -8  14   1    0.20    0.15
   8  14  -1    0.29    0.14
  -8  14   1    0.26    0.18
  -8  14   1    0.03    0.10
  -7 -14   1   55.57    1.42
  -7 -14   1   57.08    1.54
  -7  14   1   55.88    1.50
  -7  14   1   55.56    1.55
   7  14  -1   57.22    1.50
  -7  14   1   57.02    1.54
  -7  14   1   55.91    1.42
  -6 -14   1   42.99    1.12
  -6 -14   1   45.09    1.23
   6  14  -1   44.05    1.19
   6  14  -1   43.79    1.12
  -6  14   1   43.69    1.22
  -6  14   1   44.03    1.12
  -6  14   1   43.49    1.20
  -6  14   1   43.76    1.24
  -5 -14   1    0.09    0.13
  -5 -14   1   -0.06    0.07
  -5  14   1    0.17    0.13
  -5  14   1    0.26    0.13
  -5  14   1    0.07    0.08
  -5  14   1    0.06    0.13
   5  14  -1    0.00    0.07
   5  14  -1    0.07    0.10
  -4 -14   1  212.81    5.21
  -4 -14   1  217.78    5.29
   4  14  -1  218.88    5.21
  -4  14   1  218.05    5.30
  -4  14   1  222.81    5.28
  -4  14   1  212.52    5.30
  -4  14   1  218.55    5.21
   4  14  -1  212.75    5.26
  -3 -14   1   25.53    0.75
  -3  14   1   24.76    0.74
   3  14  -1   24.60    0.68
  -3  14   1   25.21    0.75
  -3  14   1   26.02    0.74
   3  14  -1   24.40    0.72
  -2 -14   1   87.91    2.21
   2 -14  -1   85.36    2.18
   2  14  -1   86.75    2.15
  -2  14   1   88.16    2.20
  -2  14   1   85.63    2.20
   2  14  -1   88.72    2.19
  -1 -14   1    1.82    0.18
   1 -14  -1    1.87    0.17
  -1  14   1    1.55    0.17
  -1  14   1    1.57    0.18
   1  14  -1    1.39    0.16
   1  14  -1    1.86    0.16
   0 -14   1    0.74    0.15
   0 -14  -1    0.34    0.12
   0  14  -1    0.47    0.14
   0  14   1    0.53    0.13
   0  14   1    0.62    0.13
   0  14  -1    0.61    0.12
  -1 -14  -1    1.57    0.17
   1 -14   1    1.25    0.16
  -1  14  -1    1.61    0.17
   1  14   1    1.76    0.18
   1  14   1    1.90    0.19
  -1  14  -1    1.69    0.18
  -2 -14  -1   86.79    2.19
  -2  14  -1   86.72    2.18
   2  14   1   84.84    2.19
  -2  14  -1   89.97    2.19
   2  14   1   84.99    2.16
  -3 -14  -1   24.41    0.74
   3  14   1   24.64    0.74
  -3  14  -1   24.89    0.71
  -3  14  -1   25.72    0.74
   3  14   1   25.07    0.70
   3  14   1   25.08    0.70
  -3  14  -1   24.34    0.74
  -3  14  -1   26.26    0.74
  -4 -14  -1  217.42    5.27
  -4 -14  -1  217.53    5.32
  -4  14  -1  216.89    5.27
   4  14   1  218.27    5.27
  -4  14  -1  215.23    5.32
   4  14   1  217.48    5.31
   4  14   1  216.49    5.26
  -4  14  -1  218.22    5.32
  -4  14  -1  221.94    5.32
  -5 -14  -1    0.08    0.11
  -5 -14  -1    0.03    0.13
   5  14   1   -0.04    0.12
  -5  14  -1    0.03    0.13
  -5  14  -1    0.52    0.15
   5  14   1    0.09    0.10
   5  14   1    0.24    0.10
  -5  14  -1    0.17    0.14
  -5  14  -1    0.08    0.11
  -6 -14  -1   44.35    1.23
  -6 -14  -1   44.02    1.16
  -6  14  -1   43.09    1.15
  -6  14  -1   42.96    1.23
  -6  14  -1   43.97    1.22
   6  14   1   43.54    1.15
  -6  14  -1   42.38    1.21
   6  14   1   44.36    1.14
   6  14   1   43.14    1.20
  -7 -14  -1   54.96    1.47
  -7 -14  -1   57.50    1.56
  -7  14  -1   55.44    1.55
  -7  14  -1   59.86    1.55
   7  14   1   56.19    1.45
  -7  14  -1   55.56    1.47
  -7  14  -1   56.16    1.56
   7  14   1   57.74    1.54
  -8 -14  -1    0.42    0.19
  -8 -14  -1    0.22    0.14
  -8  14  -1   -0.11    0.16
   8  14   1    0.14    0.16
  -8  14  -1    0.21    0.18
  -8  14  -1    0.09    0.15
  -8  14  -1    0.07    0.12
   8  14   1    0.23    0.10
  -9 -14  -1   13.64    0.49
  -9 -14  -1   14.36    0.60
  -9 -14  -1   13.76    0.58
   9  14   1   14.26    0.56
  -9  14  -1   14.77    0.58
   9  14   1   14.02    0.45
  -9  14  -1   14.07    0.56
  -9  14  -1   13.62    0.58
  -9  14  -1   13.64    0.49
 -10 -14  -1    2.21    0.31
 -10 -14  -1    1.64    0.28
 -10 -14  -1    2.49    0.23
 -10  14  -1    2.17    0.29
 -10  14  -1    2.89    0.25
  10  14   1    2.72    0.30
 -10  14  -1    2.35    0.27
 -10  14  -1    2.04    0.30
  10  14   1    2.61    0.20
 -11 -14  -1    7.27    0.44
 -11 -14  -1    5.95    0.45
 -11 -14  -1    7.06    0.36
 -11  14  -1    6.34    0.44
 -11  14  -1    7.05    0.41
 -11  14  -1    6.22    0.35
 -11  14  -1    6.69    0.42
  11  14   1    6.44    0.39
 -12 -14  -1    3.00    0.36
 -12 -14  -1    2.70    0.27
 -12 -14  -1    2.39    0.35
 -12  14  -1    2.82    0.34
 -12  14  -1    2.52    0.31
  12  14   1    2.73    0.32
 -12  14  -1    2.84    0.37
 -12  14  -1    2.70    0.28
 -13 -14  -1    0.88    0.28
  13 -14   1    1.10    0.25
 -13 -14  -1    0.76    0.31
 -13 -14  -1    1.17    0.21
  13  14   1    0.92    0.24
 -13  14  -1    1.40    0.32
 -13  14  -1    1.38    0.26
 -13  14  -1    0.61    0.25
 -13  14  -1    1.04    0.25
  14 -14   1    8.75    0.52
 -14 -14  -1    8.84    0.56
 -14 -14  -1    8.94    0.60
 -14  14  -1    9.16    0.54
 -14  14  -1   10.48    0.61
 -14  14  -1    9.26    0.51
  14  14   1    9.41    0.54
  15 -14   1    0.21    0.25
 -15 -14  -1   -0.54    0.29
 -15 -14  -1    0.53    0.33
 -15  14  -1    0.24    0.28
 -15  14  -1    0.51    0.24
  15  14   1   -0.05    0.25
 -15  14  -1    0.14    0.31
 -15  14  -1    0.67    0.30
 -16 -14  -1    6.55    0.61
  16 -14   1    6.78    0.46
 -16 -14  -1    6.20    0.58
 -16  14  -1    7.30    0.55
  16  14   1    6.75    0.52
 -16  14  -1    7.86    0.60
 -16  14  -1    6.66    0.46
 -16  14  -1    7.48    0.59
  17 -14   1    2.02    0.37
 -17 -14  -1    2.46    0.52
 -17 -14  -1    2.59    0.46
 -17  14  -1    2.61    0.39
 -17  14  -1    2.61    0.43
 -17  14  -1    2.62    0.40
 -17  14  -1    2.51    0.51
 -18 -14  -1    1.27    0.45
 -18 -14  -1    1.60    0.43
 -18  14  -1    1.50    0.39
 -18  14  -1    1.72    0.45
 -18  14  -1    1.17    0.39
 -19 -14  -1    2.17    0.49
 -19 -14  -1    1.79    0.50
 -19  14  -1    1.86    0.41
 -19  14  -1    3.05    0.50
 -19  14  -1    1.04    0.51
 -19 -15   1    7.04    0.65
 -19 -15   1    6.58    0.70
 -19  15   1    6.01    0.68
 -18 -15   1    1.77    0.47
 -18 -15   1    2.63    0.46
 -18  15   1    1.19    0.36
 -18  15   1    1.64    0.46
 -17 -15   1    7.66    0.71
 -17 -15   1    7.56    0.60
 -17  15   1    6.28    0.56
 -17  15   1    6.55    0.65
 -16 -15   1    0.24    0.33
  16 -15  -1    0.53    0.27
 -16 -15   1    0.39    0.34
 -16  15   1    0.80    0.29
 -16  15   1    1.12    0.37
 -16  15   1    0.70    0.32
 -15 -15   1    7.82    0.61
 -15 -15   1    8.89    0.60
  15 -15  -1    8.31    0.50
 -15  15   1    8.04    0.51
 -15  15   1    7.63    0.58
 -15  15   1    7.79    0.43
 -15  15   1    8.39    0.52
 -14 -15   1    2.04    0.37
 -14 -15   1    1.75    0.37
 -14  15   1    1.76    0.31
 -14  15   1    1.88    0.33
 -14  15   1    1.72    0.25
 -14  15   1    1.38    0.35
  14  15  -1    1.84    0.35
 -13 -15   1    3.24    0.38
 -13 -15   1    3.66    0.44
 -13  15   1    2.77    0.35
  13  15  -1    3.49    0.35
 -13  15   1    2.94    0.40
 -13  15   1    3.71    0.33
 -12 -15   1    6.56    0.48
 -12 -15   1    6.86    0.45
  12  15  -1    6.51    0.41
 -12  15   1    5.87    0.36
 -12  15   1    6.16    0.42
 -12  15   1    5.73    0.46
 -11 -15   1    1.55    0.31
 -11 -15   1    1.78    0.29
  11  15  -1    2.05    0.26
 -11  15   1    2.00    0.25
 -11  15   1    1.70    0.30
 -11  15   1    1.37    0.26
 -10 -15   1    0.29    0.21
 -10 -15   1    0.27    0.12
 -10 -15   1    0.35    0.23
 -10  15   1    0.28    0.17
 -10  15   1    0.41    0.20
  10  15  -1    0.10    0.17
 -10  15   1    0.11    0.12
 -10  15   1    0.03    0.20
  -9 -15   1    2.63    0.31
  -9 -15   1    2.55    0.31
  -9 -15   1    2.65    0.19
  -9  15   1    2.92    0.26
   9  15  -1    2.81    0.26
  -9  15   1    2.42    0.30
  -9  15   1    2.89    0.19
  -9  15   1    3.01    0.30
  -8 -15   1   34.09    1.02
  -8 -15   1   32.50    0.88
  -8  15   1   32.84    0.88
  -8  15   1   33.59    1.01
  -8  15   1   35.18    0.98
   8  15  -1   32.17    0.97
  -8  15   1   31.72    1.02
  -7 -15   1    1.63    0.23
  -7 -15   1    1.58    0.14
  -7  15   1    1.81    0.15
  -7  15   1    1.80    0.23
  -7  15   1    2.04    0.22
  -7  15   1    2.14    0.25
   7  15  -1    1.78    0.20
  -6 -15   1    3.90    0.19
  -6 -15   1    4.25    0.30
  -6  15   1    4.09    0.27
  -6  15   1    3.76    0.28
   6  15  -1    3.43    0.18
   6  15  -1    3.50    0.23
  -6  15   1    4.31    0.29
  -6  15   1    3.37    0.18
  -5 -15   1   26.73    0.71
  -5 -15   1   27.14    0.81
  -5  15   1   25.51    0.78
  -5  15   1   26.24    0.70
  -5  15   1   25.56    0.80
   5  15  -1   26.13    0.71
   5  15  -1   25.18    0.77
  -5  15   1   27.09    0.81
  -4 -15   1    0.45    0.10
  -4 -15   1    0.47    0.15
  -4  15   1    0.56    0.10
   4  15  -1    0.66    0.10
   4  15  -1    0.42    0.12
  -4  15   1    0.52    0.15
  -4  15   1    0.45    0.14
  -4  15   1    0.54    0.15
  -3 -15   1   10.39    0.39
  -3  15   1    9.17    0.38
   3  15  -1   10.41    0.34
  -3  15   1    9.33    0.39
  -3  15   1   10.12    0.38
   3  15  -1   10.49    0.37
   2 -15  -1   60.88    1.56
  -2 -15   1   59.82    1.57
   2  15  -1   59.08    1.56
  -2  15   1   62.56    1.58
  -2  15   1   60.22    1.57
   2  15  -1   59.11    1.52
   1 -15  -1   30.15    0.84
  -1 -15   1   30.04    0.86
  -1  15   1   29.78    0.85
   1  15  -1   30.17    0.85
   1  15  -1   30.23    0.82
   0 -15   1    0.00    0.12
   0 -15  -1    0.06    0.11
   0  15   1    0.20    0.12
   0  15  -1    0.31    0.11
   0  15  -1    0.15    0.12
   0  15   1    0.24    0.13
   1 -15   1   30.15    0.86
  -1 -15  -1   29.30    0.85
  -1  15  -1   29.84    0.84
   1  15   1   29.52    0.84
   1  15   1   30.85    0.86
  -1  15  -1   32.20    0.87
  -2 -15  -1   61.82    1.60
   2  15   1   63.51    1.60
  -2  15  -1   60.91    1.59
   2  15   1   60.33    1.57
  -2  15  -1   60.13    1.60
  -3 -15  -1    9.14    0.38
   3  15   1   10.39    0.38
   3  15   1    9.36    0.33
  -3  15  -1    9.16    0.38
  -3  15  -1    9.71    0.38
  -3  15  -1    9.46    0.35
  -3  15  -1    8.98    0.37
   3  15   1    9.21    0.34
  -4 -15  -1    0.43    0.13
  -4 -15  -1    0.36    0.15
   4  15   1    0.66    0.13
   4  15   1    0.64    0.14
  -4  15  -1    0.52    0.15
  -4  15  -1    0.81    0.16
  -4  15  -1    0.73    0.15
   4  15   1    0.63    0.12
  -4  15  -1    0.55    0.13
  -5 -15  -1   27.04    0.81
  -5 -15  -1   27.16    0.75
  -5  15  -1   26.46    0.80
   5  15   1   25.76    0.73
  -5  15  -1   25.51    0.79
   5  15   1   25.50    0.74
   5  15   1   26.02    0.79
  -5  15  -1   26.74    0.81
  -5  15  -1   25.81    0.74
  -6 -15  -1    3.79    0.22
  -6 -15  -1    3.57    0.28
   6  15   1    3.48    0.22
   6  15   1    4.04    0.26
   6  15   1    3.51    0.21
  -6  15  -1    4.03    0.29
  -6  15  -1    4.28    0.29
  -6  15  -1    3.74    0.22
  -6  15  -1    3.58    0.28
  -7 -15  -1    2.08    0.19
  -7 -15  -1    2.31    0.26
   7  15   1    1.68    0.16
   7  15   1    2.39    0.24
  -7  15  -1    1.55    0.21
  -7  15  -1    1.97    0.19
  -7  15  -1    1.71    0.23
  -7  15  -1    1.91    0.24
  -8 -15  -1   32.62    0.92
  -8 -15  -1   32.81    1.01
   8  15   1   32.77    0.89
  -8  15  -1   32.14    0.91
   8  15   1   33.77    0.99
  -8  15  -1   33.02    1.02
  -8  15  -1   31.82    1.00
  -8  15  -1   30.75    0.97
  -9 -15  -1    2.92    0.23
  -9 -15  -1    2.85    0.31
  -9  15  -1    2.51    0.23
   9  15   1    2.57    0.20
  -9  15  -1    2.62    0.29
  -9  15  -1    2.81    0.31
  -9  15  -1    2.55    0.27
   9  15   1    3.03    0.30
 -10 -15  -1    0.43    0.24
 -10 -15  -1    0.13    0.15
 -10 -15  -1    0.26    0.22
 -10  15  -1    0.59    0.23
 -10  15  -1    0.02    0.18
 -10  15  -1    0.28    0.16
  10  15   1    0.09    0.19
 -10  15  -1    0.17    0.21
  10  15   1    0.14    0.12
 -11 -15  -1    1.54    0.31
 -11 -15  -1    2.20    0.34
 -11 -15  -1    1.89    0.23
 -11  15  -1    1.60    0.29
 -11  15  -1    2.22    0.27
 -11  15  -1    1.90    0.31
  11  15   1    2.21    0.28
 -11  15  -1    1.64    0.23
 -12 -15  -1    6.40    0.45
 -12 -15  -1    6.65    0.49
 -12 -15  -1    6.14    0.35
 -12  15  -1    6.11    0.46
 -12  15  -1    6.45    0.42
 -12  15  -1    5.93    0.35
  12  15   1    6.42    0.43
 -12  15  -1    7.06    0.48
 -13 -15  -1    3.65    0.42
 -13 -15  -1    2.38    0.38
 -13  15  -1    3.49    0.40
 -13  15  -1    2.73    0.39
 -13  15  -1    3.41    0.34
  13  15   1    3.29    0.35
 -14 -15  -1    1.81    0.38
 -14 -15  -1    1.42    0.36
  14 -15   1    2.03    0.33
 -14  15  -1    1.86    0.33
 -14  15  -1    2.24    0.38
  14  15   1    1.44    0.31
 -14  15  -1    2.14    0.31
  15 -15   1    9.10    0.53
 -15 -15  -1    7.46    0.59
 -15 -15  -1    7.26    0.59
  15  15   1    6.74    0.48
 -15  15  -1    7.79    0.54
 -15  15  -1    7.95    0.56
 -15  15  -1    7.43    0.46
 -15  15  -1    7.85    0.58
 -16 -15  -1   -0.23    0.37
  16 -15   1    0.52    0.25
 -16 -15  -1    0.64    0.33
 -16  15  -1    0.55    0.24
 -16  15  -1    0.21    0.32
 -16  15  -1    0.58    0.33
  16  15   1    0.64    0.27
 -16  15  -1    1.04    0.38
 -17 -15  -1    7.14    0.62
 -17 -15  -1    7.78    0.72
  17 -15   1    6.56    0.55
 -17  15  -1    7.29    0.50
 -17  15  -1    7.57    0.57
 -17  15  -1    6.56    0.59
 -17  15  -1    6.66    0.67
 -18 -15  -1    1.62    0.48
 -18 -15  -1    2.20    0.48
 -18  15  -1    1.89    0.41
 -18  15  -1    1.84    0.47
 -18  15  -1    1.39    0.40
 -19 -15  -1    7.03    0.65
 -19  15  -1    7.26    0.62
 -19  15  -1    6.29    0.67
 -19 -16   1    0.83    0.39
 -19  16   1    0.36    0.48
 -18 -16   1    4.64    0.52
 -18  16   1    3.75    0.46
 -18  16   1    4.84    0.61
 -17 -16   1    6.83    0.68
 -17 -16   1    5.85    0.57
 -17  16   1    6.02    0.54
 -17  16   1    5.43    0.61
 -16 -16   1    4.49    0.51
  16 -16  -1    4.97    0.46
 -16 -16   1    4.51    0.58
 -16  16   1    4.45    0.46
 -16  16   1    4.69    0.48
 -16  16   1    4.43    0.53
 -15 -16   1    1.30    0.39
 -15 -16   1    1.98    0.37
 -15  16   1    2.27    0.28
 -15  16   1    1.82    0.33
 -15  16   1    1.71    0.38
 -15  16   1    2.28    0.38
 -14 -16   1    2.13    0.38
 -14 -16   1    3.05    0.43
 -14  16   1    2.54    0.29
 -14  16   1    1.83    0.36
 -14  16   1    2.49    0.41
 -13 -16   1    4.53    0.48
 -13 -16   1    5.26    0.46
 -13  16   1    4.60    0.47
  13  16  -1    4.10    0.38
 -13  16   1    4.36    0.33
 -13  16   1    3.42    0.38
 -12 -16   1    0.29    0.25
 -12 -16   1    0.28    0.25
 -12  16   1   -0.15    0.24
 -12  16   1    0.30    0.22
  12  16  -1    0.30    0.20
 -12  16   1    0.07    0.18
 -11 -16   1   10.46    0.53
 -11 -16   1   10.80    0.57
 -11  16   1   11.70    0.54
 -11  16   1   11.45    0.58
 -11  16   1   10.58    0.49
  11  16  -1   10.41    0.48
 -10 -16   1   29.11    0.95
 -10 -16   1   28.82    0.80
 -10  16   1   27.91    0.80
  10  16  -1   28.45    0.91
 -10  16   1   28.69    0.95
 -10  16   1   28.62    0.90
 -10  16   1   28.40    0.97
  -9 -16   1    1.00    0.14
  -9 -16   1    0.82    0.22
  -9  16   1    0.96    0.14
   9  16  -1    1.13    0.21
  -9  16   1    0.74    0.22
  -9  16   1    0.78    0.23
  -9  16   1    1.42    0.23
  -8 -16   1    4.59    0.22
  -8 -16   1    5.07    0.36
  -8  16   1    4.74    0.35
   8  16  -1    4.95    0.30
  -8  16   1    4.08    0.32
  -8  16   1    4.04    0.28
  -8  16   1    4.30    0.22
  -7 -16   1    2.19    0.26
  -7 -16   1    2.51    0.17
  -7  16   1    2.43    0.25
  -7  16   1    2.58    0.27
  -7  16   1    2.73    0.25
  -7  16   1    2.35    0.16
   7  16  -1    2.71    0.22
  -6 -16   1   14.79    0.54
  -6 -16   1   15.12    0.44
   6  16  -1   15.27    0.44
  -6  16   1   13.85    0.51
   6  16  -1   13.80    0.50
  -6  16   1   14.37    0.44
  -6  16   1   14.66    0.56
  -6  16   1   15.12    0.55
  -5 -16   1    0.78    0.17
  -5 -16   1    1.01    0.12
  -5  16   1    1.04    0.17
   5  16  -1    1.02    0.12
  -5  16   1    1.03    0.12
   5  16  -1    0.81    0.15
  -5  16   1    0.93    0.19
  -5  16   1    0.89    0.17
  -4 -16   1   53.68    1.47
  -4  16   1   54.69    1.39
  -4  16   1   54.69    1.46
   4  16  -1   56.91    1.46
  -4  16   1   53.97    1.48
   4  16  -1   54.68    1.40
  -4  16   1   56.61    1.50
  -3 -16   1   17.53    0.57
   3  16  -1   17.46    0.51
  -3  16   1   16.57    0.56
  -3  16   1   17.42    0.58
  -3  16   1   18.15    0.58
   3  16  -1   17.25    0.55
   2 -16  -1    0.74    0.14
  -2 -16   1    0.52    0.14
  -2  16   1    0.68    0.14
  -2  16   1    0.35    0.13
   2  16  -1    0.49    0.14
   2  16  -1    0.54    0.10
  -1 -16   1    4.27    0.25
   1 -16  -1    4.31    0.23
   1  16  -1    3.78    0.25
  -1  16   1    3.87    0.24
  -1  16   1    3.89    0.24
   1  16  -1    3.85    0.21
   0 -16  -1   87.62    2.28
   0 -16   1   89.37    2.29
   0  16   1   93.03    2.30
   0  16  -1   90.87    2.29
   0  16   1   90.58    2.28
   0  16  -1   91.33    2.27
  -1 -16  -1    3.87    0.24
   1 -16   1    3.68    0.25
   1  16   1    4.02    0.22
  -1  16  -1    3.95    0.24
  -1  16  -1    3.59    0.22
   1  16   1    3.86    0.24
  -2 -16  -1    0.56    0.14
   2  16   1    0.39    0.15
  -2  16  -1    0.27    0.13
   2  16   1    0.47    0.12
  -2  16  -1    0.38    0.14
  -3 -16  -1   17.36    0.58
   3  16   1   17.28    0.54
  -3  16  -1   17.03    0.57
   3  16   1   17.01    0.57
  -3  16  -1   17.57    0.54
  -3  16  -1   18.21    0.58
  -3  16  -1   17.75    0.58
  -4 -16  -1   53.47    1.41
  -4 -16  -1   54.82    1.46
  -4  16  -1   52.61    1.40
   4  16   1   56.51    1.45
   4  16   1   53.78    1.40
   4  16   1   54.06    1.41
  -4  16  -1   52.93    1.45
  -4  16  -1   53.69    1.46
  -4  16  -1   54.51    1.46
  -5 -16  -1    1.00    0.15
  -5 -16  -1    1.03    0.18
   5  16   1    1.08    0.17
  -5  16  -1    1.05    0.18
  -5  16  -1    0.93    0.14
   5  16   1    0.89    0.14
  -5  16  -1    0.72    0.17
  -5  16  -1    1.15    0.19
   5  16   1    1.08    0.15
  -6 -16  -1   14.24    0.48
  -6 -16  -1   15.04    0.56
   6  16   1   15.06    0.55
  -6  16  -1   15.34    0.49
  -6  16  -1   13.68    0.54
  -6  16  -1   15.10    0.56
   6  16   1   15.16    0.47
   6  16   1   15.05    0.49
  -6  16  -1   15.04    0.56
  -7 -16  -1    2.79    0.28
  -7 -16  -1    2.55    0.21
  -7  16  -1    2.12    0.24
   7  16   1    2.72    0.21
  -7  16  -1    2.28    0.20
   7  16   1    2.43    0.18
  -7  16  -1    2.43    0.27
  -7  16  -1    1.70    0.24
   7  16   1    2.43    0.24
  -8 -16  -1    4.14    0.34
  -8 -16  -1    4.27    0.26
  -8  16  -1    4.38    0.33
   8  16   1    5.15    0.34
  -8  16  -1    4.48    0.34
  -8  16  -1    4.28    0.31
   8  16   1    4.15    0.23
  -8  16  -1    5.01    0.27
  -9 -16  -1    1.23    0.18
  -9 -16  -1    1.18    0.25
  -9  16  -1    0.94    0.24
   9  16   1    0.89    0.15
  -9  16  -1    0.79    0.22
  -9  16  -1    1.02    0.18
   9  16   1    0.90    0.20
  -9  16  -1    0.97    0.23
 -10 -16  -1   27.30    0.95
 -10 -16  -1   27.90    0.84
 -10  16  -1   27.52    0.92
 -10  16  -1   27.90    0.96
  10  16   1   28.23    0.93
 -10  16  -1   29.08    0.95
  10  16   1   29.47    0.81
 -10  16  -1   28.33    0.85
 -11 -16  -1   10.49    0.44
 -11 -16  -1   10.65    0.55
 -11  16  -1   11.54    0.52
  11  16   1   11.24    0.54
 -11  16  -1   12.16    0.61
 -11  16  -1   10.72    0.54
 -11  16  -1   11.10    0.46
 -12 -16  -1    0.00    0.15
 -12 -16  -1   -0.01    0.23
 -12 -16  -1   -0.11    0.23
 -12  16  -1   -0.10    0.17
  12  16   1   -0.18    0.21
 -12  16  -1    0.36    0.21
 -12  16  -1   -0.15    0.23
 -12  16  -1    0.16    0.23
 -13 -16  -1    4.72    0.48
 -13 -16  -1    4.93    0.46
  13  16   1    4.73    0.42
 -13  16  -1    4.29    0.45
 -13  16  -1    4.84    0.44
 -13  16  -1    4.42    0.39
  14 -16   1    2.06    0.35
 -14 -16  -1    2.70    0.42
 -14 -16  -1    2.45    0.41
 -14  16  -1    2.45    0.33
  14  16   1    2.47    0.34
 -14  16  -1    2.22    0.36
 -14  16  -1    2.45    0.41
 -15 -16  -1    2.39    0.42
 -15 -16  -1    1.91    0.42
  15 -16   1    2.32    0.36
 -15  16  -1    3.04    0.43
 -15  16  -1    2.17    0.32
 -15  16  -1    2.08    0.41
  15  16   1    1.93    0.35
 -15  16  -1    2.29    0.36
 -16 -16  -1    4.38    0.55
 -16 -16  -1    4.94    0.52
  16 -16   1    4.11    0.43
 -16  16  -1    5.07    0.51
 -16  16  -1    3.55    0.38
  16  16   1    4.94    0.50
 -16  16  -1    4.41    0.49
 -16  16  -1    4.62    0.54
  17 -16   1    6.34    0.50
 -17 -16  -1    5.84    0.59
 -17  16  -1    5.76    0.45
 -17  16  -1    5.59    0.57
 -17  16  -1    5.93    0.55
 -17  16  -1    6.65    0.67
 -18 -16  -1    4.87    0.56
 -18  16  -1    4.55    0.58
 -18  16  -1    4.26    0.49
 -18  16  -1    4.75    0.53
 -19 -16  -1    0.44    0.40
 -19  16  -1    0.30    0.42
 -19  16  -1    0.17    0.33
 -19 -17   1    0.55    0.41
 -19  17   1    1.14    0.43
 -18 -17   1    0.15    0.35
 -18  17   1    0.34    0.40
 -18  17   1    0.85    0.35
 -17 -17   1    0.82    0.38
 -17  17   1    1.32    0.36
 -17  17   1    0.98    0.40
  16 -17  -1   -0.22    0.25
 -16 -17   1   -0.13    0.28
 -16  17   1   -0.30    0.25
 -16  17   1    0.22    0.30
 -16  17   1   -0.21    0.36
 -15 -17   1    0.58    0.30
 -15  17   1    0.09    0.31
 -15  17   1    0.07    0.19
 -15  17   1    0.48    0.28
 -15  17   1    0.58    0.30
 -14 -17   1   15.60    0.74
 -14  17   1   14.37    0.60
 -14  17   1   15.26    0.72
 -14  17   1   15.02    0.75
 -13 -17   1    0.99    0.31
 -13  17   1    0.40    0.25
 -13  17   1    0.96    0.31
 -13  17   1    0.90    0.22
  13  17  -1    1.23    0.26
 -12 -17   1    5.94    0.44
 -12  17   1    7.02    0.52
 -12  17   1    6.18    0.40
 -12  17   1    6.77    0.45
  12  17  -1    5.78    0.38
 -11 -17   1   18.58    0.73
 -11  17   1   19.49    0.74
 -11  17   1   18.93    0.77
 -11  17   1   17.67    0.67
  11  17  -1   18.82    0.70
 -10 -17   1    0.52    0.22
 -10 -17   1    0.31    0.15
  10  17  -1    0.36    0.17
 -10  17   1    0.00    0.17
 -10  17   1    0.09    0.20
 -10  17   1    0.25    0.23
  -9 -17   1   32.21    1.01
  -9 -17   1   31.47    0.87
  -9  17   1   31.64    0.97
  -9  17   1   30.88    1.00
  -9  17   1   31.47    0.86
   9  17  -1   32.33    0.97
  -9  17   1   32.19    1.04
  -8 -17   1    3.75    0.33
  -8 -17   1    3.30    0.20
   8  17  -1    3.36    0.28
  -8  17   1    2.90    0.19
  -8  17   1    3.79    0.31
  -8  17   1    3.06    0.32
  -8  17   1    3.16    0.30
  -7 -17   1    1.32    0.24
  -7 -17   1    1.20    0.13
  -7  17   1    1.12    0.19
  -7  17   1    1.43    0.14
   7  17  -1    1.17    0.19
  -7  17   1    1.20    0.22
  -7  17   1    0.93    0.21
  -6 -17   1   14.44    0.44
  -6 -17   1   14.51    0.55
  -6  17   1   14.61    0.44
  -6  17   1   14.48    0.55
  -6  17   1   14.06    0.55
   6  17  -1   14.12    0.44
  -6  17   1   14.40    0.53
   6  17  -1   13.99    0.51
  -5 -17   1    5.81    0.23
  -5 -17   1    5.59    0.32
   5  17  -1    5.89    0.24
  -5  17   1    5.71    0.32
  -5  17   1    5.51    0.32
  -5  17   1    5.44    0.31
   5  17  -1    5.25    0.28
  -5  17   1    5.35    0.23
  -4 -17   1   35.26    1.02
  -4  17   1   35.23    1.03
   4  17  -1   35.97    1.00
  -4  17   1   36.36    1.01
  -4  17   1   35.54    0.94
   4  17  -1   35.18    0.94
  -4  17   1   34.86    1.02
  -3 -17   1    1.04    0.17
   3  17  -1    1.07    0.14
  -3  17   1    1.22    0.18
   3  17  -1    1.01    0.17
  -3  17   1    1.16    0.18
  -3  17   1    1.04    0.17
  -2 -17   1    1.46    0.19
   2 -17  -1    1.78    0.18
   2  17  -1    1.74    0.19
  -2  17   1    1.15    0.17
   2  17  -1    1.53    0.15
  -2  17   1    1.36    0.18
  -1 -17   1  107.36    2.71
   1 -17  -1  105.08    2.70
   1  17  -1  107.26    2.70
  -1  17   1  109.14    2.71
   1  17  -1  108.84    2.68
  -1  17   1  109.36    2.71
   0  17  -1    1.81    0.17
   0  17  -1    1.86    0.19
  -1 -17  -1  107.56    2.74
   1 -17   1  109.49    2.75
   1  17   1  112.06    2.75
   1  17   1  107.74    2.73
  -1  17  -1  108.44    2.73
  -1  17  -1  110.14    2.75
  -2 -17  -1    1.56    0.19
  -2  17  -1    1.30    0.18
   2  17   1    1.85    0.20
   2  17   1    1.24    0.16
  -2  17  -1    1.30    0.18
  -3 -17  -1    1.20    0.18
  -3  17  -1    1.14    0.17
   3  17   1    1.09    0.14
  -3  17  -1    1.30    0.18
   3  17   1    1.10    0.17
  -3  17  -1    1.09    0.16
  -3  17  -1    0.94    0.17
  -4 -17  -1   34.35    0.96
  -4 -17  -1   34.80    1.01
  -4  17  -1   35.50    1.01
  -4  17  -1   35.12    1.02
   4  17   1   33.54    1.00
  -4  17  -1   37.32    1.02
  -4  17  -1   35.08    0.96
   4  17   1   34.71    0.96
  -5 -17  -1    5.22    0.27
  -5 -17  -1    5.72    0.34
   5  17   1    5.52    0.30
  -5  17  -1    5.35    0.32
  -5  17  -1    5.72    0.32
  -5  17  -1    5.16    0.31
   5  17   1    5.65    0.27
  -5  17  -1    5.35    0.26
   5  17   1    5.69    0.26
  -6 -17  -1   14.66    0.49
  -6 -17  -1   14.95    0.57
  -6  17  -1   14.11    0.54
  -6  17  -1   13.83    0.55
   6  17   1   14.00    0.54
   6  17   1   14.57    0.47
   6  17   1   15.06    0.48
  -6  17  -1   14.58    0.49
  -6  17  -1   14.10    0.55
  -7 -17  -1    1.06    0.16
  -7 -17  -1    0.83    0.22
   7  17   1    1.16    0.21
   7  17   1    1.43    0.17
  -7  17  -1    1.05    0.20
  -7  17  -1    1.21    0.20
  -7  17  -1    1.34    0.18
  -7  17  -1    1.31    0.23
   7  17   1    1.41    0.16
  -8 -17  -1    3.00    0.32
  -8 -17  -1    3.47    0.25
   8  17   1    3.61    0.21
   8  17   1    3.47    0.29
  -8  17  -1    3.17    0.24
  -8  17  -1    3.66    0.33
  -8  17  -1    3.65    0.33
  -8  17  -1    3.34    0.32
  -9 -17  -1   31.69    1.03
  -9 -17  -1   31.16    0.92
  -9  17  -1   31.68    1.03
  -9  17  -1   31.00    0.91
   9  17   1   30.08    0.99
   9  17   1   32.72    0.88
  -9  17  -1   32.78    1.00
  -9  17  -1   32.56    1.02
 -10 -17  -1    0.53    0.23
 -10 -17  -1    0.30    0.15
 -10  17  -1    0.38    0.21
 -10  17  -1   -0.03    0.15
 -10  17  -1    0.14    0.22
 -10  17  -1    0.57    0.22
  10  17   1    0.28    0.19
 -11 -17  -1   18.05    0.74
 -11 -17  -1   18.09    0.62
 -11  17  -1   17.14    0.74
 -11  17  -1   17.87    0.68
 -11  17  -1   18.96    0.74
  11  17   1   19.26    0.72
 -11  17  -1   18.24    0.63
 -12 -17  -1    6.32    0.47
 -12 -17  -1    7.02    0.37
 -12  17  -1    6.64    0.50
 -12  17  -1    5.62    0.41
  12  17   1    6.35    0.42
 -12  17  -1    6.19    0.47
 -13 -17  -1    0.54    0.28
 -13  17  -1    0.99    0.29
 -13  17  -1    1.59    0.33
 -13  17  -1    1.13    0.26
  13  17   1    0.98    0.24
 -14 -17  -1   13.61    0.71
  14 -17   1   14.68    0.68
  14  17   1   15.60    0.70
 -14  17  -1   15.14    0.75
 -14  17  -1   14.72    0.65
 -14  17  -1   14.54    0.70
  15 -17   1    0.15    0.24
 -15 -17  -1    0.38    0.34
  15  17   1    0.27    0.24
 -15  17  -1    0.44    0.31
 -15  17  -1    0.62    0.25
 -15  17  -1   -0.21    0.30
  16 -17   1    0.54    0.28
 -16 -17  -1    0.28    0.32
  16  17   1    0.20    0.27
 -16  17  -1    0.42    0.24
 -16  17  -1   -0.53    0.28
 -16  17  -1    0.52    0.36
 -16  17  -1    0.02    0.27
 -17 -17  -1    1.21    0.42
  17 -17   1    1.12    0.33
 -17  17  -1    1.40    0.37
 -17  17  -1    1.15    0.37
 -17  17  -1    1.07    0.39
 -17  17  -1    0.36    0.25
 -18 -17  -1    0.60    0.39
 -18  17  -1    0.48    0.33
 -18  17  -1    0.59    0.35
 -18  17  -1    1.13    0.47
 -19 -17  -1    0.68    0.37
 -19  17  -1    0.82    0.43
 -19  17  -1    0.92    0.36
 -19 -18   1    0.35    0.38
 -19  18   1    0.81    0.43
 -18 -18   1    0.51    0.39
 -18  18   1    1.13    0.34
 -18  18   1    0.72    0.47
 -17 -18   1    8.43    0.65
 -17  18   1    9.79    0.81
 -17  18   1    7.88    0.57
 -16 -18   1    0.85    0.33
  16 -18  -1    0.44    0.30
 -16  18   1    0.85    0.37
 -16  18   1    1.49    0.36
 -16  18   1    0.34    0.32
 -15 -18   1    1.87    0.37
 -15  18   1    2.00    0.27
 -15  18   1    1.44    0.32
 -15  18   1    1.57    0.34
 -15  18   1    2.04    0.44
 -14 -18   1    6.53    0.55
 -14  18   1    5.61    0.54
 -14  18   1    5.40    0.39
 -14  18   1    5.38    0.49
 -13 -18   1   19.86    0.84
 -13  18   1   19.56    0.81
  13  18  -1   20.69    0.78
 -13  18   1   19.02    0.85
 -13  18   1   21.25    0.75
 -12 -18   1    2.50    0.35
 -12  18   1    2.61    0.35
 -12  18   1    2.82    0.30
  12  18  -1    2.77    0.33
 -12  18   1    2.78    0.37
 -11 -18   1    7.62    0.46
 -11  18   1    6.93    0.48
  11  18  -1    7.25    0.43
 -11  18   1    7.16    0.41
 -11  18   1    6.62    0.44
 -10 -18   1    4.78    0.40
 -10  18   1    4.73    0.34
 -10  18   1    3.73    0.38
 -10  18   1    4.73    0.39
  10  18  -1    4.30    0.34
  -9 -18   1    3.89    0.23
  -9 -18   1    4.48    0.36
  -9  18   1    4.44    0.23
  -9  18   1    4.15    0.38
  -9  18   1    4.49    0.36
   9  18  -1    4.32    0.32
  -9  18   1    4.41    0.33
  -8 -18   1    3.28    0.32
  -8 -18   1    2.78    0.20
  -8  18   1    3.63    0.34
   8  18  -1    3.91    0.30
  -8  18   1    3.64    0.35
  -8  18   1    3.79    0.20
  -8  18   1    3.72    0.31
  -7 -18   1    5.24    0.35
  -7 -18   1    5.40    0.24
   7  18  -1    5.72    0.24
  -7  18   1    5.82    0.34
  -7  18   1    5.82    0.37
   7  18  -1    5.12    0.30
  -7  18   1    5.60    0.24
  -7  18   1    5.53    0.36
  -6 -18   1    0.64    0.20
  -6 -18   1    0.59    0.11
  -6  18   1    0.63    0.12
  -6  18   1    0.58    0.19
   6  18  -1    0.70    0.12
   6  18  -1    0.58    0.15
  -6  18   1    0.66    0.19
  -6  18   1    0.72    0.19
  -5 -18   1    0.35    0.17
  -5 -18   1    0.34    0.11
  -5  18   1    0.45    0.17
   5  18  -1    0.52    0.14
  -5  18   1    0.50    0.17
  -5  18   1    0.48    0.16
  -5  18   1    0.61    0.11
   5  18  -1    0.40    0.10
  -4 -18   1    7.02    0.35
  -4  18   1    7.65    0.35
  -4  18   1    7.69    0.37
   4  18  -1    7.20    0.33
   4  18  -1    7.07    0.29
  -4  18   1    7.40    0.28
  -4  18   1    7.35    0.36
  -3 -18   1    0.07    0.14
  -3  18   1    0.11    0.14
   3  18  -1    0.23    0.10
   3  18  -1   -0.06    0.12
  -3  18   1    0.26    0.13
  -3  18   1    0.08    0.14
  -2 -18   1    0.43    0.15
   2 -18  -1    0.52    0.15
  -2  18   1    0.35    0.14
   2  18  -1    0.37    0.14
   2  18  -1    0.33    0.11
  -2  18   1    0.25    0.14
   0 -18   1    2.34    0.22
   0 -18  -1    2.64    0.21
   0  18   1    2.22    0.22
   0  18  -1    3.07    0.24
   0  18  -1    2.16    0.20
   0  18   1    2.29    0.20
  -1 -18  -1    0.63    0.15
  -1  18  -1    0.79    0.16
  -1  18  -1    0.74    0.15
   1  18   1    0.88    0.16
  -2 -18  -1    0.39    0.14
   2  18   1    0.28    0.13
  -2  18  -1    0.14    0.13
  -2  18  -1    0.38    0.14
   2  18   1    0.29    0.15
  -3 -18  -1   -0.01    0.13
  -3  18  -1    0.15    0.15
  -3  18  -1    0.25    0.14
  -3  18  -1   -0.02    0.13
   3  18   1   -0.08    0.13
   3  18   1    0.09    0.12
  -4 -18  -1    7.08    0.36
  -4 -18  -1    7.14    0.32
   4  18   1    6.86    0.31
  -4  18  -1    7.00    0.31
  -4  18  -1    7.43    0.36
  -4  18  -1    7.23    0.35
  -4  18  -1    6.80    0.35
   4  18   1    8.03    0.37
  -5 -18  -1    0.73    0.15
  -5 -18  -1    0.66    0.17
  -5  18  -1    0.68    0.19
   5  18   1    0.59    0.14
  -5  18  -1    0.53    0.17
   5  18   1    0.40    0.17
  -5  18  -1    0.59    0.14
   5  18   1    0.54    0.13
  -5  18  -1    0.40    0.17
  -6 -18  -1    0.84    0.23
  -6 -18  -1    0.83    0.15
  -6  18  -1    0.76    0.17
  -6  18  -1    0.82    0.20
   6  18   1    0.71    0.14
  -6  18  -1    0.67    0.15
   6  18   1    0.54    0.13
   6  18   1    0.72    0.19
  -6  18  -1    0.37    0.17
  -7 -18  -1    5.74    0.36
  -7 -18  -1    5.68    0.29
  -7  18  -1    5.50    0.28
   7  18   1    5.33    0.28
  -7  18  -1    5.99    0.37
   7  18   1    5.76    0.35
  -7  18  -1    5.12    0.36
   7  18   1    5.83    0.27
  -7  18  -1    5.15    0.35
  -8 -18  -1    3.54    0.25
  -8 -18  -1    4.08    0.35
  -8  18  -1    3.89    0.31
   8  18   1    3.16    0.30
   8  18   1    3.69    0.22
  -8  18  -1    3.63    0.34
  -8  18  -1    3.56    0.34
  -8  18  -1    3.48    0.24
  -9 -18  -1    4.52    0.27
  -9 -18  -1    4.13    0.38
  -9  18  -1    4.58    0.39
   9  18   1    4.50    0.33
  -9  18  -1    4.31    0.35
   9  18   1    3.69    0.23
  -9  18  -1    4.14    0.38
  -9  18  -1    4.03    0.28
 -10 -18  -1    4.31    0.29
 -10 -18  -1    4.85    0.41
 -10  18  -1    3.88    0.39
 -10  18  -1    4.35    0.29
 -10  18  -1    4.94    0.39
  10  18   1    4.11    0.36
 -10  18  -1    5.01    0.40
 -11 -18  -1    6.58    0.35
 -11 -18  -1    6.32    0.46
  11  18   1    7.58    0.45
 -11  18  -1    7.63    0.49
 -11  18  -1    7.38    0.37
 -11  18  -1    6.69    0.44
 -11  18  -1    6.58    0.45
 -12 -18  -1    3.01    0.41
 -12  18  -1    2.85    0.36
 -12  18  -1    2.83    0.33
  12  18   1    2.58    0.35
 -12  18  -1    2.41    0.36
 -13 -18  -1   20.34    0.88
 -13  18  -1   21.30    0.87
  13  18   1   20.94    0.82
 -13  18  -1   19.89    0.79
 -13  18  -1   21.49    0.90
  14 -18   1    5.97    0.45
 -14 -18  -1    6.00    0.54
 -14  18  -1    5.83    0.53
 -14  18  -1    4.99    0.42
  14  18   1    6.35    0.48
 -14  18  -1    6.22    0.56
 -15 -18  -1    1.99    0.43
  15 -18   1    2.07    0.37
 -15  18  -1    1.95    0.32
 -15  18  -1    2.51    0.43
 -15  18  -1    1.97    0.37
  15  18   1    1.79    0.35
 -16 -18  -1    1.32    0.37
  16 -18   1    0.89    0.33
 -16  18  -1    0.44    0.30
  16  18   1    0.48    0.29
 -16  18  -1    0.85    0.27
 -16  18  -1    0.95    0.33
 -16  18  -1    0.71    0.38
 -17 -18  -1    9.96    0.70
  17 -18   1    9.17    0.56
 -17  18  -1    8.25    0.60
 -17  18  -1    9.30    0.69
 -17  18  -1    8.77    0.53
 -17  18  -1    8.89    0.63
 -18 -18  -1    0.41    0.40
 -18  18  -1    0.37    0.40
 -18  18  -1    0.10    0.32
 -18  18  -1    0.69    0.36
 -19 -18  -1    0.63    0.40
 -19  18  -1    0.64    0.49
 -19  18  -1    0.53    0.33
 -18 -19   1    1.23    0.42
 -18  19   1    1.41    0.46
 -18  19   1    1.57    0.40
 -17 -19   1    0.40    0.34
 -17  19   1    1.24    0.42
 -17  19   1    0.72    0.36
  16 -19  -1    3.05    0.41
 -16 -19   1    1.99    0.43
 -16  19   1    2.25    0.39
 -16  19   1    1.86    0.44
 -16  19   1    2.96    0.52
 -15 -19   1   16.16    0.78
 -15  19   1   17.01    0.66
 -15  19   1   15.42    0.75
 -15  19   1   17.29    0.84
 -14 -19   1    6.31    0.55
 -14  19   1    6.39    0.53
 -14  19   1    6.39    0.42
 -14  19   1    6.69    0.58
 -13 -19   1    4.20    0.46
 -13  19   1    3.91    0.45
  13  19  -1    3.95    0.39
 -13  19   1    4.42    0.44
 -13  19   1    3.44    0.35
 -12 -19   1    9.32    0.55
 -12  19   1   10.92    0.50
 -12  19   1    9.48    0.57
 -12  19   1   11.72    0.58
  12  19  -1    9.60    0.51
 -11 -19   1    0.26    0.24
 -11  19   1    0.25    0.19
 -11  19   1   -0.01    0.22
 -11  19   1    0.53    0.26
  11  19  -1    0.21    0.21
 -10 -19   1    2.31    0.32
 -10  19   1    2.02    0.30
 -10  19   1    1.75    0.26
 -10  19   1    2.13    0.33
  10  19  -1    1.84    0.27
  -9 -19   1    3.05    0.20
  -9 -19   1    2.23    0.30
  -9  19   1    2.95    0.30
  -9  19   1    3.09    0.33
  -9  19   1    3.15    0.21
   9  19  -1    3.56    0.31
  -9  19   1    2.62    0.32
  -8 -19   1   11.92    0.40
  -8 -19   1   10.74    0.52
   8  19  -1   11.94    0.49
  -8  19   1   11.27    0.53
  -8  19   1   11.87    0.39
  -8  19   1   12.21    0.55
  -8  19   1   12.03    0.51
  -7 -19   1    4.12    0.22
  -7 -19   1    3.17    0.31
  -7  19   1    3.19    0.31
  -7  19   1    5.10    0.33
   7  19  -1    3.76    0.21
  -7  19   1    4.43    0.34
  -7  19   1    4.19    0.22
   7  19  -1    4.99    0.31
  -6 -19   1    1.42    0.15
  -6 -19   1    1.52    0.23
   6  19  -1    1.38    0.19
  -6  19   1    1.39    0.22
  -6  19   1    1.46    0.15
  -6  19   1    1.79    0.22
   6  19  -1    1.51    0.15
  -6  19   1    1.05    0.19
  -5 -19   1   54.84    1.53
  -5 -19   1   55.65    1.44
  -5  19   1   56.75    1.54
  -5  19   1   55.93    1.43
  -5  19   1   55.33    1.55
   5  19  -1   56.22    1.43
  -5  19   1   55.52    1.52
   5  19  -1   56.14    1.51
  -4 -19   1   11.83    0.49
   4  19  -1   13.11    0.42
  -4  19   1   12.96    0.51
   4  19  -1   13.42    0.48
  -4  19   1   12.48    0.49
  -4  19   1   12.88    0.42
  -4  19   1   13.01    0.50
  -3 -19   1    0.31    0.15
   3  19  -1    0.44    0.16
  -3  19   1    0.22    0.15
  -3  19   1    0.27    0.14
  -3  19   1    0.15    0.14
   3  19  -1    0.31    0.11
  -2 -19   1    3.85    0.27
   2 -19  -1    4.14    0.25
  -2  19   1    4.21    0.27
   2  19  -1    4.62    0.26
   2  19  -1    4.08    0.22
  -2  19   1    4.56    0.28
   1 -19  -1    4.00    0.25
  -1 -19   1    4.34    0.27
  -1  19   1    4.30    0.26
  -1  19   1    3.77    0.26
   1  19  -1    4.32    0.26
   1  19  -1    4.37    0.23
   0 -19  -1    1.46    0.18
   0 -19   1    1.93    0.21
   0  19  -1    1.27    0.16
   0  19  -1    1.52    0.19
   0  19   1    1.85    0.20
   0  19   1    1.42    0.19
   1 -19   1    4.35    0.27
  -1 -19  -1    4.33    0.26
  -1  19  -1    4.05    0.25
   1  19   1    4.32    0.25
   1  19   1    3.88    0.26
  -1  19  -1    4.30    0.27
  -2 -19  -1    4.60    0.28
  -2  19  -1    3.91    0.27
  -2  19  -1    4.55    0.27
   2  19   1    4.65    0.28
   2  19   1    4.59    0.25
  -3 -19  -1    0.31    0.15
  -3  19  -1    0.30    0.15
   3  19   1    0.19    0.13
   3  19   1    0.23    0.14
  -3  19  -1    0.34    0.15
  -3  19  -1    0.15    0.14
  -4 -19  -1   13.43    0.52
  -4 -19  -1   12.68    0.46
  -4  19  -1   12.76    0.45
   4  19   1   12.91    0.50
  -4  19  -1   12.57    0.50
   4  19   1   12.89    0.46
  -4  19  -1   13.24    0.50
  -4  19  -1   13.47    0.51
  -5 -19  -1   56.49    1.46
  -5 -19  -1   55.40    1.52
  -5  19  -1   55.20    1.52
   5  19   1   52.87    1.50
  -5  19  -1   54.39    1.51
   5  19   1   54.89    1.45
  -5  19  -1   53.98    1.52
  -5  19  -1   56.34    1.45
  -6 -19  -1    1.46    0.18
  -6 -19  -1    1.74    0.24
  -6  19  -1    1.51    0.18
   6  19   1    1.54    0.17
   6  19   1    1.56    0.22
  -6  19  -1    1.39    0.22
  -6  19  -1    1.11    0.22
  -6  19  -1    1.87    0.25
   6  19   1    1.38    0.16
  -7 -19  -1    4.87    0.28
  -7 -19  -1    3.11    0.31
   7  19   1    4.73    0.34
   7  19   1    3.70    0.24
  -7  19  -1    4.24    0.26
  -7  19  -1    5.24    0.35
  -7  19  -1    4.68    0.34
  -7  19  -1    2.84    0.31
   7  19   1    3.83    0.25
  -8 -19  -1   11.61    0.54
  -8 -19  -1   11.94    0.44
  -8  19  -1   12.65    0.52
  -8  19  -1   11.48    0.45
   8  19   1   12.20    0.51
  -8  19  -1   12.01    0.55
  -8  19  -1   11.05    0.53
   8  19   1   11.11    0.41
  -9 -19  -1    2.99    0.34
  -9 -19  -1    3.07    0.25
  -9  19  -1    3.37    0.32
   9  19   1    2.91    0.22
  -9  19  -1    3.27    0.26
   9  19   1    3.09    0.31
  -9  19  -1    2.96    0.33
  -9  19  -1    2.79    0.33
 -10 -19  -1    1.79    0.30
 -10 -19  -1    1.73    0.22
 -10  19  -1    2.24    0.30
  10  19   1    2.59    0.31
 -10  19  -1    1.60    0.22
 -10  19  -1    1.74    0.30
 -10  19  -1    1.91    0.32
 -11 -19  -1    0.20    0.17
 -11 -19  -1    0.40    0.28
 -11  19  -1    0.33    0.17
  11  19   1    0.26    0.20
 -11  19  -1    0.56    0.23
 -11  19  -1    0.45    0.26
 -11  19  -1    0.34    0.24
 -12 -19  -1   10.00    0.58
 -12  19  -1   10.71    0.58
 -12  19  -1    9.98    0.58
 -12  19  -1   10.13    0.54
  12  19   1   11.08    0.56
 -13 -19  -1    4.39    0.48
 -13  19  -1    3.54    0.41
 -13  19  -1    5.30    0.52
 -13  19  -1    3.90    0.38
  13  19   1    4.19    0.42
 -14 -19  -1    6.31    0.55
 -14  19  -1    6.13    0.45
  14  19   1    5.85    0.45
 -14  19  -1    5.58    0.54
 -14  19  -1    7.01    0.57
 -15 -19  -1   16.59    0.83
  15 -19   1   16.01    0.74
  15  19   1   17.63    0.78
 -15  19  -1   16.49    0.84
 -15  19  -1   16.77    0.78
 -15  19  -1   16.41    0.71
  16 -19   1    2.45    0.38
 -16 -19  -1    2.59    0.46
 -16  19  -1    2.32    0.40
 -16  19  -1    2.25    0.39
 -16  19  -1    1.92    0.32
 -16  19  -1    1.76    0.43
  16  19   1    2.22    0.37
 -17 -19  -1    0.33    0.33
  17 -19   1    0.20    0.31
 -17  19  -1    0.02    0.27
 -17  19  -1    0.51    0.31
 -17  19  -1    0.27    0.37
 -17  19  -1    0.55    0.36
 -18 -19  -1    1.56    0.43
 -18  19  -1    2.02    0.43
 -18  19  -1    1.28    0.46
 -18  19  -1    2.35    0.41
 -18 -20   1    2.60    0.47
 -18  20   1    2.07    0.41
 -18  20   1    2.22    0.50
  17 -20  -1    1.37    0.37
 -17 -20   1    1.83    0.43
 -17  20   1    0.86    0.41
 -17  20   1    1.01    0.34
 -16 -20   1    2.11    0.44
 -16  20   1    1.73    0.44
 -16  20   1    2.13    0.41
 -15 -20   1    1.62    0.39
 -15  20   1    1.96    0.42
 -15  20   1    1.67    0.27
 -15  20   1    2.21    0.40
 -14 -20   1    1.77    0.39
 -14  20   1    2.50    0.38
 -14  20   1    2.03    0.40
 -14  20   1    2.46    0.31
 -13 -20   1    3.79    0.45
 -13  20   1    3.39    0.47
 -13  20   1    3.96    0.44
 -13  20   1    4.04    0.36
  13  20  -1    3.72    0.39
 -12 -20   1    2.34    0.35
  12  20  -1    2.87    0.33
 -12  20   1    1.89    0.35
 -12  20   1    2.79    0.31
 -12  20   1    2.41    0.35
 -11 -20   1    0.94    0.29
 -11  20   1    1.43    0.26
 -11  20   1    0.97    0.27
 -11  20   1    0.93    0.29
  11  20  -1    1.49    0.26
 -10 -20   1   36.20    1.17
  10  20  -1   36.54    1.13
 -10  20   1   37.09    1.12
 -10  20   1   36.32    1.17
 -10  20   1   35.82    1.19
  -9 -20   1    0.07    0.12
  -9 -20   1    0.22    0.21
  -9  20   1    0.37    0.18
   9  20  -1    0.13    0.17
  -9  20   1    0.12    0.21
  -9  20   1   -0.13    0.19
  -8 -20   1    0.25    0.12
  -8 -20   1    0.43    0.21
  -8  20   1    0.29    0.21
  -8  20   1    0.29    0.19
   8  20  -1    0.31    0.18
  -8  20   1    0.27    0.12
  -8  20   1    0.50    0.22
  -7 -20   1   39.00    1.02
  -7 -20   1   37.91    1.15
  -7  20   1   38.14    1.16
  -7  20   1   37.37    1.12
  -7  20   1   37.67    1.17
   7  20  -1   39.58    1.13
  -7  20   1   36.98    1.01
   7  20  -1   37.84    1.02
  -6 -20   1   16.83    0.63
  -6 -20   1   17.23    0.53
   6  20  -1   17.16    0.61
   6  20  -1   17.09    0.52
  -6  20   1   17.49    0.62
  -6  20   1   16.78    0.64
  -6  20   1   17.28    0.52
  -6  20   1   16.12    0.63
  -5 -20   1    0.96    0.15
  -5 -20   1    1.37    0.22
  -5  20   1    1.04    0.14
  -5  20   1    0.92    0.20
   5  20  -1    1.04    0.18
   5  20  -1    1.23    0.14
  -5  20   1    1.05    0.19
  -5  20   1    1.37    0.22
  -4 -20   1   50.60    1.42
  -4  20   1   47.94    1.39
  -4  20   1   51.68    1.43
   4  20  -1   49.58    1.33
  -4  20   1   52.34    1.42
   4  20  -1   53.24    1.40
  -4  20   1   50.58    1.32
  -3 -20   1   43.22    1.23
   3  20  -1   42.99    1.16
   3  20  -1   43.62    1.22
  -3  20   1   44.65    1.23
  -3  20   1   42.94    1.22
  -3  20   1   44.12    1.24
  -2 -20   1    8.66    0.39
   2 -20  -1    9.12    0.38
   2  20  -1    8.58    0.38
  -2  20   1    9.43    0.40
  -2  20   1    8.80    0.39
   2  20  -1    9.14    0.35
   1 -20  -1    4.47    0.27
  -1 -20   1    4.48    0.28
   1  20  -1    4.81    0.29
   1  20  -1    4.30    0.24
  -1  20   1    4.12    0.27
  -1  20   1    4.46    0.28
   0 -20   1  101.52    2.63
   0 -20  -1  102.78    2.62
   0  20  -1  100.06    2.59
   0  20   1  106.93    2.64
   0  20   1  104.86    2.62
   0  20  -1  101.99    2.62
   1 -20   1    4.03    0.27
  -1 -20  -1    4.22    0.27
   1  20   1    4.34    0.28
  -1  20  -1    4.44    0.28
   1  20   1    4.68    0.28
  -1  20  -1    4.54    0.30
  -2 -20  -1    9.11    0.40
   2  20   1    8.81    0.36
  -2  20  -1    8.71    0.38
   2  20   1    9.40    0.40
  -2  20  -1    8.83    0.40
  -3 -20  -1   43.69    1.25
  -3  20  -1   45.76    1.27
   3  20   1   44.75    1.22
  -3  20  -1   44.96    1.25
  -3  20  -1   43.40    1.26
   3  20   1   45.08    1.26
  -4 -20  -1   51.30    1.42
   4  20   1   51.06    1.41
  -4  20  -1   51.09    1.42
  -4  20  -1   49.91    1.36
  -4  20  -1   49.99    1.41
   4  20   1   52.03    1.37
  -4  20  -1   51.70    1.43
  -5 -20  -1    1.09    0.21
  -5 -20  -1    1.04    0.17
  -5  20  -1    1.20    0.21
   5  20   1    1.11    0.20
  -5  20  -1    1.39    0.18
  -5  20  -1    1.48    0.22
   5  20   1    1.15    0.17
  -5  20  -1    1.14    0.21
  -6 -20  -1   16.63    0.56
  -6 -20  -1   16.49    0.64
  -6  20  -1   18.05    0.65
  -6  20  -1   16.43    0.64
  -6  20  -1   17.49    0.57
   6  20   1   17.67    0.64
  -6  20  -1   15.87    0.63
   6  20   1   18.57    0.57
  -7 -20  -1   36.39    1.05
  -7 -20  -1   38.03    1.16
   7  20   1   38.13    1.05
  -7  20  -1   38.37    1.06
   7  20   1   37.33    1.13
  -7  20  -1   37.17    1.13
  -7  20  -1   37.54    1.16
  -7  20  -1   38.08    1.15
  -8 -20  -1    0.50    0.22
  -8 -20  -1    0.13    0.14
   8  20   1    0.36    0.13
  -8  20  -1    0.24    0.15
   8  20   1    0.40    0.19
  -8  20  -1    0.54    0.23
  -8  20  -1    0.23    0.21
  -8  20  -1    0.40    0.20
  -9 -20  -1    0.29    0.15
  -9 -20  -1    0.07    0.24
   9  20   1    0.08    0.12
  -9  20  -1    0.11    0.20
   9  20   1    0.14    0.18
  -9  20  -1    0.06    0.20
  -9  20  -1    0.34    0.22
  -9  20  -1    0.27    0.16
 -10 -20  -1   35.63    1.18
 -10 -20  -1   36.15    1.05
 -10  20  -1   36.41    1.19
 -10  20  -1   36.51    1.05
  10  20   1   36.32    1.15
 -10  20  -1   38.20    1.19
 -10  20  -1   36.15    1.15
 -11 -20  -1    0.75    0.19
 -11 -20  -1    0.90    0.28
  11  20   1    1.44    0.27
 -11  20  -1    0.74    0.27
 -11  20  -1    1.32    0.28
 -11  20  -1    1.29    0.30
 -12 -20  -1    2.15    0.35
  12  20   1    2.42    0.34
 -12  20  -1    2.01    0.30
 -12  20  -1    2.56    0.35
 -12  20  -1    2.77    0.38
 -13 -20  -1    3.35    0.43
 -13  20  -1    2.91    0.40
 -13  20  -1    3.61    0.39
  13  20   1    2.75    0.37
 -13  20  -1    3.09    0.43
 -14 -20  -1    2.20    0.40
  14  20   1    2.09    0.34
 -14  20  -1    2.59    0.34
 -14  20  -1    2.59    0.39
 -14  20  -1    2.77    0.46
 -15 -20  -1    1.64    0.41
  15 -20   1    1.49    0.35
 -15  20  -1    1.33    0.35
 -15  20  -1    1.69    0.41
  15  20   1    1.41    0.33
 -15  20  -1    1.68    0.31
 -16 -20  -1    1.93    0.44
  16 -20   1    2.39    0.41
 -16  20  -1    2.15    0.40
 -16  20  -1    2.20    0.50
  16  20   1    2.16    0.44
 -16  20  -1    2.45    0.36
 -17 -20  -1    0.42    0.36
  17 -20   1    1.25    0.33
 -17  20  -1    1.35    0.43
 -17  20  -1    2.14    0.40
 -17  20  -1    1.39    0.39
 -17  20  -1    1.51    0.38
 -18 -20  -1    2.48    0.49
 -18  20  -1    2.58    0.44
 -18  20  -1    2.20    0.48
 -18  20  -1    2.19    0.49
 -18 -21   1    0.80    0.39
 -18  21   1    0.07    0.34
 -18  21   1    1.08    0.44
 -17 -21   1    0.68    0.37
  17 -21  -1   -0.14    0.30
 -17  21   1    0.81    0.36
 -17  21   1    0.75    0.41
 -16 -21   1    2.72    0.44
 -16  21   1    2.94    0.43
 -16  21   1    3.51    0.54
 -15 -21   1    3.98    0.50
 -15  21   1    3.47    0.35
 -15  21   1    3.75    0.50
 -15  21   1    4.15    0.46
 -14 -21   1    1.90    0.36
 -14  21   1    2.35    0.41
 -14  21   1    1.76    0.29
 -14  21   1    1.87    0.35
 -13 -21   1    0.80    0.33
 -13  21   1    0.94    0.25
 -13  21   1    1.02    0.33
  13  21  -1    0.91    0.26
 -13  21   1    0.74    0.32
 -12 -21   1    2.06    0.34
 -12  21   1    1.84    0.35
 -12  21   1    1.59    0.27
 -12  21   1    1.53    0.32
  12  21  -1    0.97    0.24
 -11 -21   1    6.29    0.49
  11  21  -1    6.62    0.43
 -11  21   1    7.09    0.50
 -11  21   1    6.64    0.48
 -11  21   1    5.73    0.40
 -10 -21   1    5.85    0.46
 -10  21   1    6.27    0.40
 -10  21   1    5.69    0.43
  10  21  -1    6.16    0.40
 -10  21   1    5.23    0.43
  -9 -21   1    2.95    0.34
  -9  21   1    3.12    0.31
  -9  21   1    3.50    0.36
  -9  21   1    2.84    0.33
   9  21  -1    3.43    0.32
  -8 -21   1    6.71    0.29
  -8 -21   1    7.01    0.42
   8  21  -1    6.38    0.37
  -8  21   1    6.73    0.44
  -8  21   1    6.85    0.40
  -8  21   1    6.58    0.42
  -8  21   1    6.59    0.28
  -7 -21   1    2.93    0.20
  -7 -21   1    2.97    0.32
  -7  21   1    2.53    0.30
  -7  21   1    2.86    0.32
   7  21  -1    3.33    0.30
  -7  21   1    2.67    0.28
   7  21  -1    3.19    0.20
  -7  21   1    3.32    0.20
  -6 -21   1    0.54    0.13
  -6 -21   1    0.31    0.20
   6  21  -1    0.56    0.13
  -6  21   1    0.25    0.20
  -6  21   1    0.35    0.12
  -6  21   1    0.24    0.19
  -6  21   1    0.29    0.19
   6  21  -1    0.42    0.18
  -5 -21   1    8.11    0.32
  -5 -21   1    7.37    0.40
   5  21  -1    8.28    0.38
  -5  21   1    8.13    0.31
  -5  21   1    7.26    0.40
  -5  21   1    7.64    0.41
  -5  21   1    7.49    0.39
   5  21  -1    7.08    0.30
  -4 -21   1    4.92    0.32
  -4  21   1    4.78    0.32
  -4  21   1    4.85    0.33
  -4  21   1    4.85    0.25
   4  21  -1    5.46    0.31
  -4  21   1    5.38    0.32
   4  21  -1    4.56    0.26
  -3 -21   1    6.66    0.36
  -3  21   1    7.06    0.37
  -3  21   1    6.91    0.35
   3  21  -1    6.48    0.30
  -3  21   1    6.10    0.35
   3  21  -1    7.30    0.35
   2 -21  -1    0.44    0.16
  -2 -21   1    0.38    0.16
   2  21  -1    0.57    0.14
   2  21  -1    0.29    0.15
  -2  21   1    0.40    0.16
  -2  21   1    0.48    0.16
   1 -21  -1   12.72    0.48
  -1 -21   1   12.73    0.50
  -1  21   1   12.86    0.50
   1  21  -1   12.85    0.49
  -1  21   1   13.01    0.51
   1  21  -1   13.54    0.47
  -1 -21  -1   13.11    0.50
   1 -21   1   12.81    0.49
   1  21   1   12.76    0.47
  -1  21  -1   12.96    0.48
  -1  21  -1   12.51    0.49
   1  21   1   13.28    0.50
  -2 -21  -1    0.17    0.15
  -2  21  -1    0.27    0.15
  -2  21  -1    0.28    0.15
   2  21   1    0.20    0.13
   2  21   1    0.37    0.17
  -3 -21  -1    6.67    0.36
  -3  21  -1    6.38    0.36
   3  21   1    6.70    0.31
  -3  21  -1    6.80    0.38
   3  21   1    6.72    0.35
  -3  21  -1    5.97    0.34
  -4 -21  -1    4.60    0.32
  -4  21  -1    4.01    0.31
   4  21   1    4.54    0.30
  -4  21  -1    4.50    0.31
  -4  21  -1    4.10    0.31
   4  21   1    4.18    0.25
  -4  21  -1    4.59    0.27
  -5 -21  -1    7.08    0.40
  -5 -21  -1    7.98    0.34
  -5  21  -1    7.65    0.40
   5  21   1    7.80    0.35
   5  21   1    7.35    0.39
  -5  21  -1    8.60    0.41
  -5  21  -1    8.08    0.35
  -5  21  -1    7.64    0.41
  -6 -21  -1    0.34    0.15
  -6 -21  -1    0.23    0.19
  -6  21  -1    0.33    0.20
  -6  21  -1    0.31    0.17
   6  21   1    0.44    0.18
   6  21   1    0.43    0.14
  -6  21  -1    0.55    0.16
[truncated: 35,253,798 more chars]
